# Supplementary material for: Cancer Incidence in Europe: An Ecological Analysis of Nutritional and Other Environmental Factors
Source: Front Oncol. 2018 Jun 13;8:151. doi: 10.3389/fonc.2018.00151 (PMC6008386; doi:10.3389/fonc.2018.00151)
Supplement: Supplementary file 1 [file data_sheet_1.xlsx]

## Sheet: Sheet1-PLANT FOODS
	Mean consumption (supply) of plant foods in Europe between 1993-2011 (per capita)
	Source: http://faostat.fao.org/site/609/DesktopDefault.aspx?PageID=609#ancor
	FRUITS TOTAL	APPLES	BANANAS	GRAPES	ORANGES & MANDARINS	ALCOHOLIC BEVERAGES TOTAL	BEER	DISTILLED BEVERAGESᴬ	WINE	COCOA BEANS	COFFEE	TEA	REFINED SUGAR	SUGAR & SWEETENERS TOTAL	OILCROPS TOTAL	OLIVES	TREENUTS	PLANT OILS TOTAL	OLIVE OIL	SOYBEAN OIL	SUNFLOWER OIL	CEREALS TOTAL	MAIZE	RYE	WHEAT	POTATOES	LEGUMES TOTAL	VEGETABLES TOTAL	ONIONS	TOMATOES	SPICES	PLANT PROTEIN	PLANT FAT
	g/day	g/day	g/day	g/day	g/day	g/day	g/day	g/day	g/day	g/day	g/day	g/day	g/day	g/day	g/day	g/day	g/day	g/day	g/day	g/day	g/day	g/day	g/day	g/day	g/day	g/day	g/day	g/day	g/day	g/day	g/day	g/day	g/day
Albania	229.474	35.2632	11.5789	74.8421	25	57.0526	40.4737	2.89474	13.5263	0.947368	3.36842	0	46.8421	75.7895	26	25.4737	7.57895	18.5789	1.73684	0.473684	13.9632	462.421	9.73684	1.89474	431.158	77.9474	13	489.368	46.5789	125.006	0.0526316	51.3368	31.7895	Albania
Austria	362.737	135.316	29.0526	20.5263	48.6842	404.211	302.895	14.4737	84.5263	5.52632	19.7895	1.15789	106.421	128.895	10.7368	1.15789	17.2632	54.4737	1.68421	6.52632	11.1316	300.895	35.0526	36.7368	213.579	161.789	2	246.526	24.5263	38.9594	2	40.1632	69.1947	Austria
Belarus	133.421	56.4211	7	1.52632	13.3158	138.684	80.5263	34.8421	12.6316	2.52632	1.73684	0.631579	92.6842	104.263	1.47368	0.368421	4.78947	28.3158	0	2.42105	18.4895	369.263	0.631579	126.895	187.368	497.105	0	308.158	32.2632	51.9906	0.0526316	41.7105	42.7053	Belarus
Belgium*	253.842	84.2105	22.6842	12.7895	51.3684	346.105	270.263	5.31579	69.7895	1.52632	15.5263	0.473684	121.263	144.474	10.3158	1.84211	15.5263	61.4211	2.57895	12.7368	7.1	309.316	6.05263	2.15789	282.789	279.158	6.52632	345.211	9.89474	70.7031	2.15789	39.6	69.9	Belgium
Bosnia and Herzegovina	157.737	36.1579	12.3158	10.1579	19.8421	152.368	105.474	40.2632	6.42105	4.21053	8.05263	0	28.9474	43.6316	2.26316	0	3.73684	16.3158	0.157895	2.57895	12.4158	529.368	243.842	4.05263	271.789	209.579	17.2105	472.947	25.2105	31.9937	22.2105	59.9684	32.5526	Bosnia and Herzegovina
Bulgaria	127.316	24.0526	11.5263	19.1053	12.9474	205.053	154.895	21.5789	28.4737	4.26316	8.94737	0.0526316	74.0526	84.4737	10.0526	3.42105	2.36842	38.1579	0.105263	3.10526	31.6895	419.368	40.2632	1.78947	361.421	91.1053	9.15789	296.421	17.5789	89.5563	1.31579	43.6789	47.0421	Bulgaria
Croatia	248.526	47.4737	28	59.9474	41.8947	306.895	211.474	6.52632	88.6316	3.63158	12.3158	0	87	143.684	9.47368	7.05263	8.63158	31.7368	2.78947	9.26316	13.4368	301.737	24.7368	1.31579	266.895	237.316	7.52632	249.316	27.4737	47.8625	0.894737	36.5632	43.8421	Croatia
Cyprus	277.211	33.3684	25.0526	32.8421	74.8947	141.526	96.7895	7.68421	35.0526	5.21053	11.2632	0.578947	78.6316	99.9474	25.9474	14.7895	11.2105	37.9474	5.42105	11.3158	10.2579	233.211	4.47368	0.0526316	215.842	89.2105	10.6842	344.368	23.8947	88.3375	0.157895	33.0053	59.5263	Cyprus
Czech Republic	196.105	40.4737	26.6316	12.7368	54.4211	468	422.947	18.5789	26.1053	6.84211	8.84211	1.15789	96.1053	119.947	7.47368	0.947368	4.84211	48.6842	0.421053	6.10526	5.86842	331.316	0.0526316	37.3158	276.579	206.158	6.05263	204.579	25.9474	29.4312	1.68421	38.3526	59.6	Czech Republic
Denmark	284.947	74.3158	32.1579	23.1053	85	352.684	261.526	9.52632	79.6842	11.8421	24.7368	1.05263	106.579	146.263	4.94737	1.52632	11.2632	23.6842	1.36842	9.10526	1.71053	339.211	16.4211	41.0526	254.105	207.421	3.05263	257.947	24.7368	46.3844	2.47368	38.7579	35.8211	Denmark
Estonia	187.895	51.8947	20.1053	16.3684	38.1053	256.105	194.526	35.3158	18.7895	14.3684	12.8947	1.05263	97.9474	115.684	0.105263	0.157895	5.10526	21.5789	0.210526	5.52632	3.79474	348.895	13.1053	64.5789	218.263	322.474	7.42105	221.895	14.4211	32.6938	0.210526	40.0263	35.4947	Estonia
Finland	227.947	58.4737	31.3684	13.6316	65.6316	278.579	236.526	14.4737	24.1053	3.31579	31.7368	0.789474	81.7368	97.5263	4.42105	1.15789	3.68421	28.3684	0.526316	2.42105	2.32105	290.211	0	43.7895	202.684	189.316	3.26316	202.316	12.3684	42.7094	0.789474	39.0632	36.2263	Finland
France	274.737	30.1053	10.6842	11.7368	108.684	261.632	82.5263	6.63158	144.737	9.94737	15	1	90.1579	107.105	7.26316	2.78947	10.2632	50.5263	3.78947	5.89474	19.2263	321.474	34.3684	1.15789	270.474	173.947	5.47368	289.895	13.8421	65.4188	1	39.5579	61.9895	France
Germany	237.158	74.6316	30.6842	23.7895	28.1053	390.158	309.474	19	60.8947	6.15789	17.8947	1.52632	92.8947	124.474	8.42105	1.26316	14.0526	47.0526	1.21053	13.9474	7.65789	282.737	24.4211	29.8947	210.632	199	2.73684	236.632	15.8947	40.3219	1.52632	38.3842	60.0632	Germany
Greece	426.158	45.6842	15.4737	73.0526	127	173.526	100.158	11.6842	61.2632	5.84211	11.3684	0.105263	71.7895	86.0526	41.0526	36.9474	30.3684	71.5789	44.2105	1.68421	13.9	386.526	4.57895	1	355.158	201.421	13.1579	719.263	46.5789	317.113	1.05263	52.0526	90.4789	Greece
Hungary	191.263	66.2632	17.8947	19.3684	25.4211	299.842	199.789	18.1053	81.2632	6	6.42105	0.526316	75.7368	106	2.57895	0	1.21053	44.4211	0.210526	3.10526	30.1	283.105	1.63158	3.42105	268.053	175.211	9.68421	283.263	25.0526	55.5844	9.89474	36.7368	52.1579	Hungary
Iceland	286.789	55.7368	40.3684	25.5263	89.4737	177.526	142.368	8.42105	25.0526	11.9474	24.0526	1.05263	106.526	143.368	0.947368	1	3.78947	11.7368	1.78947	13.3684	1.68947	220.474	0	9.78947	188.316	159.632	0	156.789	11.4737	29.3281	0	35.6526	39.2737	Iceland
Ireland	273	28.6316	26.2105	20.0526	129.211	514.053	458.211	23.2105	30.6316	4.36842	6.42105	7.57895	85.1053	113.316	6.36842	0.421053	3.36842	42.5789	2	5.31579	7.83684	353.737	37.6842	1.84211	285.368	312.316	7.68421	217.211	22.6316	31.4937	1.42105	43.3684	53.1895	Ireland
Italy	382.842	54.0526	22.4737	37.3684	115.105	208.368	73.5263	2.52632	132.368	4.26316	14.8947	0	72.9474	84.0526	7.94737	6.15789	18.1053	71.7895	34.4737	12.5263	10.9105	433.526	11.0526	0	405	108.579	14.8947	464.421	16.9474	160.55	0.0526316	50.8947	82.5579	Italy
Latvia	140.211	45.5789	17.2105	10.7895	18.8421	181.368	140.789	25.8421	13.7368	4.89474	10.2105	1.05263	83	104.526	2.94737	1	4.63158	31.3158	0.789474	11.5789	5.2	350	1.36842	49.5263	205.158	337.263	0	268.053	26.8421	26.2625	0.789474	39.7211	42.6789	Latvia
Lithuania	165.737	80.5789	14.5263	6.47368	29.2105	237.368	191.158	24.3158	16.7895	0	9.52632	0.947368	75.1053	107.474	3.26316	0.421053	3.15789	20.7895	0.105263	8.63158	6.24737	449.053	1.05263	73.3684	333.105	326.158	10.7895	263.895	25.6842	21.675	0.684211	50.5947	28.6105	Lithuania
Luxembourg*	474.737	101.211	25.3684	12.2632	199.526	447.947	293.789	28.2632	125.632	10.8947	33.9474	0.684211	58.7368	132.105	4.94737	2.36842	4.94737	51.8947	3.68421	6.89474	5.13158	302.474	21.1579	10.2632	247.526	196.263	3.21053	285.632	14.6842	58.2531	0.842105	37.8316	65.1	Luxembourg
Macedonia	256.684	45.6842	5.15789	89.1579	27.1579	105.684	81.7895	8.36842	15.4737	4.57895	8	0.947368	85.3684	98.6842	10.2632	4.05263	8.05263	33.2632	1.31579	0.315789	31.6105	379.474	71.4737	1.21053	300.263	143.474	16.1579	456.684	38.3158	117.225	5.05263	45.0105	49.4421	Macedonia
Malta	260.211	40.2105	37.5263	35.7895	65.3158	150.632	114.316	7.52632	29.7895	7.73684	8.89474	3.94737	123.684	146.211	11.5789	4.68421	10.1579	23.5263	2.63158	7.68421	6.2	411.895	12.3684	0.0526316	381.684	187.421	16.9474	505.105	33.0526	124.016	0	50.6053	43.3053	Malta
Moldova	144.526	42.3158	2.78947	39.6842	4.78947	99.1579	48	6.63158	44.3158	1.73684	1.31579	0.421053	59.4737	75.8947	1.05263	0.526316	4.10526	18.5263	0	0.263158	14.9368	472.421	247.737	1.52632	204.579	184.526	1.68421	269.053	34.5263	70.3531	0	40.9632	26.8579	Moldova
Netherlands	353.263	90.0526	17.3158	33.5263	113.053	280.316	226.632	8.57895	44.8947	0	21.4737	2.89474	115.421	129.632	10.8421	1.10526	17.3684	46.8421	1.52632	18.6316	4.18421	211.474	7.57895	7.26316	180.158	246.895	4.52632	237.789	21.0526	36.8156	3.42105	33.4842	57.2	Netherlands
Norway	325.737	63.4211	38.3158	24	132	192.158	149.579	6.36842	34.5263	8.31579	26.2105	1	98.1579	115.263	4.94737	0.789474	8.78947	43.8421	1.73684	23.1579	2.54211	337.263	0	19.2105	270.368	191.474	4.89474	189.474	2.52632	37.7469	1	41.3	55.8211	Norway
Poland	133.947	45.8947	8.78947	9.15789	15.2632	230.316	189.474	13.2105	5	3.84211	6.94737	2.15789	109.105	120.474	4.21053	0.210526	2.42105	33.0526	0.0526316	6.78947	3.26316	415.947	0	89.2632	299.316	354	5.63158	345.211	38.2632	39.0656	0.789474	49.3737	40.9421	Poland
Portugal	310.737	73.0526	36.0526	16.5789	73.4211	328.842	163.053	28.4211	137.053	5.26316	10.8421	0	69.7368	84.3684	6.63158	3.10526	12.8421	49.5263	14.2632	10.3158	13.8842	352.632	26.2632	11.6316	264	246.368	10.8947	483.684	35.7368	135.65	1	45.6105	62.4947	Portugal
Romania	161.579	64.3158	8.63158	17.0526	11.4737	235.105	164.053	7.84211	63.1053	2.68421	5.10526	0	61.7368	71.4211	4	2.10526	3.47368	32	0.210526	2.15789	28.5632	496.895	107.947	3.05263	374.684	241.789	5.21053	444.105	47.1053	103.591	5.05263	54.0263	42.3842	Romania
Russia	132.158	44.3158	12.9474	5.05263	16.5789	167.789	127.526	25.4211	14.8421	3.57895	4	2.89474	102.632	119.737	3.15789	0.947368	1.57895	27.5789	0	2.10526	23.9737	413.211	1.42105	26.8421	360.526	315.474	4.26316	252.474	33.1579	48.3875	0.263158	45.7211	34.9579	Russia
Serbia**	246.263	33.9474	12.7895	26	15.1579	203.474	142.263	16.6316	44.5263	2.31579	7.47368	0.11	58.8421	71.8947	2.15789	0.631579	6.47368	28.7368	0	4.14	23.7947	303.684	46.4737	2.26316	248.737	106.053	22	306.526	29.7895	50.3094	1.05263	38.0368	37.4	Serbia
Slovakia	166.105	23.2105	23.0526	12.6842	39.2105	268.789	229.053	18.1579	19.4737	2.68421	10.0526	0.157895	88.4737	112.789	6.36842	0.421053	5.26316	31.0526	0.157895	3.68421	6.94211	341.632	0.105263	23.8947	298.158	196.053	7.21053	227.895	22.2632	33.1625	1.31579	38.1842	41.6632	Slovakia
Slovenia	343.105	99.6316	35.1053	83.4737	40.7368	289.211	217.947	6.21053	58.2105	8.05263	16.5789	0.315789	42.3158	59.8421	5.10526	0.684211	8.89474	32.2105	1.47368	16.1053	10.4579	372.684	80.4211	12.9474	245.368	152.474	6.42105	208.158	21.0526	32.1594	2.63158	41.2474	49.3789	Slovenia
Spain	278.789	45.1579	22.8947	11.5263	91.9474	298.105	199.105	6.57895	90.5789	6.89474	10.3684	0.105263	72.6842	81.8947	15.1053	8.63158	19.5263	76.4737	33.7368	11.6316	26.5421	268.158	4.21053	2.42105	239.368	204.842	19.6316	424.737	47.8947	130.938	1	40.8474	89.5158	Spain
Sweden	287.211	51.6316	44.3158	15	101.895	202.105	150.632	9.68421	40.1579	4.57895	27.7895	1	102	118.263	7.63158	1.94737	8.78947	43.3684	1.21053	6	3.11053	274.842	4	31.5263	216.105	160.263	4.47368	217.474	15.5263	53.9969	1.52632	34.9368	52.2368	Sweden
Switzerland	267.895	54.4211	25.6842	22.6316	47.5263	279.895	154	7.42105	110.684	2.42105	18.8947	1	124.789	150	6.63158	1.52632	22.8421	47.7368	3.21053	3.84211	14.6421	294.474	9.21053	4.89474	253.158	122.368	4.05263	262.842	1.89474	64.5406	1.94737	34.8579	59.6684	Switzerland
Ukraine	101.684	33.4211	7.10526	8.78947	10	125.789	94.2632	21.0526	10.3158	0.947368	3.10526	1	102.368	122.632	1.78947	0.263158	3.68421	29.8421	0	0.842105	27.4158	429.579	27.0526	34.3158	339	367.632	6.78947	308.684	37.4737	76.1375	0.0526316	47.3895	37.5526	Ukraine
United Kingdom	286.158	61	34.0526	29.2632	84.3684	316	262.947	7.15789	44.6842	7.89474	7.10526	6.10526	93	105.158	10.3684	0.842105	5.89474	47.8947	1.78947	9.42105	6.25789	294.684	8.89474	1	258.211	307.105	12.5263	243.684	24.2632	52.2563	1.84211	43.6263	62.1421	United Kingdom
Mean of all countries	246.047	55.6815	21.8178	26.0864	58.7584	250.575	181.66	14.9933	50.9676	5.18084	12.9001	1.16611	85.641	107.621	7.96896	3.65992	8.7193	38.4211	4.4251	7.22086	12.5231	351.007	30.4318	20.9028	273.973	217.605	7.86775	313.018	25.3441	69.4353	2.03104	42.3652	50.8399	Mean of all countries
	FRUITS TOTAL	APPLES	BANANAS	GRAPES	ORANGES & MANDARINS	ALCOHOLIC BEVERAGES TOTAL	BEER	DISTILLED BEVERAGESᴬ	WINE	COCOA BEANS	COFFEE	TEA	REFINED SUGAR	SUGAR & SWEETENERS TOTAL	OILCROPS TOTAL	OLIVES	TREENUTS	PLANT OILS TOTAL	OLIVE OIL	SOYBEAN OIL	SUNFLOWER OIL	CEREALS TOTAL	MAIZE	RYE	WHEAT	POTATOES	LEGUMES TOTAL	VEGETABLES TOTAL	ONIONS	TOMATOES	SPICES	PLANT PROTEIN	PLANT FAT
	Notes:
	*Data for 1993-1999 are for Belgium + Luxembourg
	**Data for 1993-2005 are for Serbia & Montenegro
	ᴬListed as "Beverages, alcoholic" in the FAOSTAT database.

## Sheet: Sheet2-ANIM. FOODS&COMBINATIONS
	Mean consumption (supply) of animal foods or food combinations in Europe between 1993-2011 (per capita)
	Source: http://www.fao.org/faostat/en/#data/CL
	MEAT TOTAL	BEEF	PORK	POULTRY	MEAT PROTEIN	MEAT FAT	BEEF & PORK FAT	DAIRY TOTAL	MILKᴬ	CHEESE	DAIRY PROTEIN	DAIRY FAT	MILK PROTEIN	MILK FAT	BUTTER & GHEE	EDIBLE OFFALS	FISH & SEAFOOD	FISH & SEAFOOD FAT	EGGS TOTAL	LARDᴮ	HONEY	ANIMAL PROTEIN	ANIMAL FAT	ANIMAL FAT & ANIMAL PROTEIN		TOTAL PROTEIN	TOTAL FAT	TOTAL FAT & TOTAL PROTEIN	% CA energy [% energy from carbohydrates and alcohol]	% PC CARB energy [% energy from potato and cereal carbohydrates]	% PLANT FOOD ENERGY (excl. ALC. BEVERAGES)	TOTAL ENERGY	VEGETABLES & CEREALS	MILK & VEGETABLES	MILK & VEGETABLES & CEREALS	PROTEIN INDEX [dairy protein : wheat protein ratio]
	g/day	g/day	g/day	g/day	g/day	g/day	g/day	g/day	g/day	g/day	g/day	g/day	g/day	g/day	g/day	g/day	g/day	g/day	g/day	g/day	g/day	g/day	g/day	g/day		g/day	g/day	g/day	% total energy	% total energy	% total energy	kcal	g/day	g/day	g/day	ratio
Albania	95.3684	35.3684	20.1053	23	12.6737	14.5789	8.78421	732.842	616.579	11.8947	26.1895	28.3684	21.8895	24.7947	2.68421	11.0526	9.47368	0.252632	15.3684	5	1.36842	43.5789	51.7211	95.3	Albania	94.9	83.5211	178.421	60.1998	39.1825	71.7811	2834.79	951.789	1105.95	1568.37	0.685305	Albania
Austria	302	52.4211	197.263	46.5263	36.2368	35.8263	31.6526	708	158.158	53.5789	22.3684	17.8895	5.50526	6.56316	14.1579	4.15789	32.0526	1.25263	36.7895	26.8421	3.68421	67.3158	95.8	163.116	Austria	107.495	165	272.495	48.8217	22.1472	60.9091	3714.42	547.421	404.684	705.579	1.11989	Austria
Belarus	182.579	62.4211	82.3684	35.2632	22.8684	26.0421	23.1105	524.316	280.368	10.4211	16.7526	12.4105	9.28947	9.36842	12.2105	13.8947	32.8947	0.921053	41.3684	10.1579	1	50.1053	62.3158	112.421	Belarus	91.8158	105.026	196.842	58.0634	35.4265	67.3974	3114.05	677.421	588.526	957.789	1.14373	Belarus
Belgium*	226.737	54.4211	100.947	59.2105	25.9684	20.9105	14.8211	662.842	168.895	48.5263	24.2421	20.2684	5.68947	3.85789	16.5789	10.4737	65.0526	1.97895	35.3684	34.0526	1.73684	62.8368	91.8737	154.711	Belgium*	102.437	161.763	264.2	50.0783	23.1739	63.165	3709	654.526	514.105	823.421	1.07567	Belgium*
Bosnia and Herzegovina	60.2632	21.7895	16.7368	20.6842	7.6	9.37895	7.52632	423.789	323.632	10.3684	13.7579	14.2316	11	10.9579	1.52632	5.52632	10.6842	0.352632	13.4737	2.15789	1.42105	24.9737	28.6684	53.6421	Bosnia and Herzegovina	84.9368	61.2211	146.158	69.6731	49.1821	79.5631	2934.84	1002.32	796.579	1325.95	0.599266	Bosnia and Herzegovina
Bulgaria	150.263	25	66.9474	44.6316	18.5579	17.0895	11.2105	425.579	252.474	23.5263	13.3316	15.3105	8.39474	9.67895	1.05263	13.7895	10.8947	0.363158	29.3158	10.7895	0.947368	39.2526	45.5579	84.8105	Bulgaria	82.9158	92.6	175.516	58.5641	35.3356	71.873	2798.21	715.789	548.895	968.263	0.446737	Bulgaria
Croatia	122.421	20.4211	74.4737	23.1579	13.1474	15.1053	12.6105	499.316	305.211	17.9474	15.5895	15.4895	10.1263	9.94211	1.42105	4.52632	30.4211	0.736842	27.9474	14.1053	0.947368	35.9316	47.3895	83.3211	Croatia	72.4632	91.2263	163.689	60.2196	30.2209	70.3058	2776.37	551.053	554.526	856.263	0.735901	Croatia
Cyprus	229.105	17	105.474	76.5263	26.3211	25.8211	15.5368	379.474	273.895	14.6842	13.5632	17.4053	10.2105	13.8895	2.52632	10.4211	54.0526	1.42105	24.7368	3	2.10526	49.9368	52.3158	102.253	Cyprus	82.9368	111.853	194.789	50.315	22.696	68.5281	2676.74	577.579	618.263	851.474	0.766052	Cyprus
Czech Republic	226.263	28.3684	127.474	58.6316	25.0842	23.9579	18.1789	540.368	110.316	37.0526	20.0842	13.1263	3.44737	3.14737	11.7368	12.5263	25.5263	0.873684	40.4737	10.8421	1.68421	55.0579	61.9211	116.979	Czech Republic	93.4	121.521	214.921	54.7805	27.0348	64.7296	3225.16	535.895	314.895	646.211	0.923971	Czech Republic
Denmark	232.316	67.4737	108.526	51.1053	27.4474	25.1053	20.1737	656	128.105	51.5263	20.9737	18.2895	4.65789	5.41579	5.15789	29.1579	63.1053	2.57895	45.5263	27.8947	1.63158	68.1526	96.9474	165.1	Denmark	106.911	132.763	239.674	52.0028	24.2322	57.592	3361.21	597.158	386.053	725.263	1.08024	Denmark
Estonia	159.632	41	72	44.1053	18.5263	19.9421	15.5474	679.263	397.474	25.2105	23.5263	20.3158	12.9263	12.9632	11.1053	12	46.5789	1.02105	32	3.89474	1.47368	52.8842	58.0632	110.947	Estonia	92.9	93.5526	186.453	60.617	31.2901	65.212	3069.42	570.789	619.368	968.263	1.35005	Estonia
Finland	186.474	51.4737	90.4737	40.5263	23.0421	44.2526	40.9316	975.632	364.421	41.7895	27.8158	25.6368	12.1053	12.9947	13.9474	5.10526	91.2105	2.72105	25	2.31579	1.26316	64.8684	92.3053	157.174	Finland	103.958	128.526	232.484	50.5846	25.9226	56.4476	3164.37	492.526	566.737	856.947	1.40297	Finland
France	258.158	72.9474	96.1579	65.6842	32.4737	40.9053	31.7789	716.526	164.684	64.3684	24.7263	24.3421	5.33158	5.55263	22.8421	23.0526	89.9474	3.04211	40.7895	10.6842	1.26316	74.9526	103.489	178.442	France	114.5	165.484	279.984	45.6175	23.5839	58.5875	3556.26	611.368	454.579	776.053	1.04446	France
Germany	229.684	36.5263	145.526	38.5263	26.7789	26.8789	23.1263	662.737	186.158	52.5263	21.3947	15.5316	6.30526	6.67368	16.5263	7.84211	38.8421	2.03158	33.5789	20.4211	3.05263	58.4368	81.2947	139.732	Germany	96.8211	141.337	238.158	51.1817	23.3871	61.5886	3375.37	519.368	422.789	705.526	1.11339	Germany
Greece	218.947	55.8947	79.2105	41.4737	26.2421	21.9684	13.1737	740.368	227.316	71.1053	25.0316	26.7474	8.26842	9.33684	2.84211	9.63158	59.9474	1.04737	26.1053	1.47368	4.10526	62.2316	57.2789	119.511	Greece	114.274	147.747	262.021	50.1527	26.533	73.1602	3563.05	1105.79	946.579	1333.11	0.859725	Greece
Hungary	233.211	25.2105	127.053	77.7368	25.8632	27.9368	20.0789	450.053	193.789	25.4737	14.9053	13.2053	6.25789	6.92105	2.89474	6.47368	11.9474	0.378947	44.0526	42	0.789474	49.0368	80.5947	129.632	Hungary	85.7579	132.737	218.495	50.5958	23.9276	61.6303	3089.47	566.368	477.053	760.158	0.643198	Hungary
Iceland	222.842	34.1053	47.8421	43.4211	29.6211	40.8263	23.3579	682.421	274.526	53.9474	27.4316	27.0263	9.09474	10.3895	13.1053	18.2632	248.105	4.75789	21.4737	4.68421	1	90.1211	94.9526	185.074	Iceland	125.789	134.189	259.979	47.3405	17.7032	53.4601	3234.58	377.263	431.316	651.789	1.24273	Iceland
Ireland	253.684	60.5263	97.5789	73.9474	32.0947	30.4211	21.2737	747.526	451.947	27.3158	23.2789	24.7263	14.9895	16.9632	8.89474	28.7895	58.1579	1.65263	21.2632	10.7368	1.05263	68.7789	79.3737	148.153	Ireland	112.158	132.558	244.716	54.5795	27.5932	60.6456	3595.26	570.947	669.158	1022.89	0.996396	Ireland
Italy	238.842	66.8421	104.579	47.7895	30.3211	29.0947	24.3211	712.895	101.421	58.4211	17.4526	17.8579	3.34737	3.68947	7.36842	9.36842	64.5263	1.68947	32.8947	15.7368	1	60.2368	70.1158	130.353	Italy	111.116	152.668	263.784	49.6994	28.4367	70.3315	3591.79	897.947	565.842	999.368	0.52727	Italy
Latvia	145.947	33.4737	72.8421	38.2105	17.0789	19.1684	15.9421	592.474	324.737	17.8947	19.5684	16.7526	10.7947	10.8053	6.52632	13.7895	54.0526	1.83158	32.6842	17.4211	1.21053	49.9789	65.3053	115.284	Latvia	89.7105	107.984	197.695	57.0741	32.9187	65.8757	3083.16	618.053	592.789	942.789	1.09611	Latvia
Lithuania	172.421	39.8421	88.3684	42.6316	20.6053	23.4211	19.9316	593.263	235.316	24.1579	19.1526	12.2053	7.94211	8.13684	7.26316	17.1053	94.8421	2.92632	31.6842	9	1.15789	58.4947	57.9053	116.4	Lithuania	109.1	86.5105	195.611	62.4994	38.7627	68.2201	3234.42	712.947	499.211	948.263	0.677527	Lithuania
Luxembourg*	264.263	75.3684	122.105	51.8947	31.8	40.0737	34.4211	680.632	329.737	34.4737	24.3421	21.4105	10.9421	9.14211	7.57895	16.1579	69.2105	1.73684	31.2632	16.2632	1.42105	69.2632	88.2526	157.516	Luxembourg*	107.095	153.363	260.458	49.7953	21.3947	58.1837	3578.05	588.105	615.368	917.842	1.26022	Luxembourg*
Macedonia	99.6316	25.4211	31.1053	36.2105	12.2421	15.6737	11.4842	327.632	105.263	8.42105	11.0632	7.25263	4.29474	4.44737	10	7.47368	13.1053	0.389474	25.5263	8.10526	1.15789	28.7053	40.5947	69.3	Macedonia	73.7105	90.0158	163.726	60.5051	34.5108	78.0281	2782.26	836.158	561.947	941.421	0.483107	Macedonia
Malta	216.158	63.5789	85.3158	50.3158	26.4474	20.1316	15.4263	498.632	228.947	32.5789	17.5316	18.1105	7.75263	8.86316	2.36842	6.84211	77.8421	2.55789	38.7368	22.8421	0.0526316	57.4632	64.9632	122.426	Malta	108.053	108.258	216.311	57.881	29.5339	70.3468	3326.53	917	734.053	1145.95	0.571747	Malta
Moldova	76.8947	10.4211	37.9474	26.7895	9.46316	10.5632	8.15789	394.158	334.737	4.52632	12.9526	12.6789	10.8895	11.3368	2.52632	9.15789	21.5789	0.668421	20.7895	6.21053	1.57895	28.5526	33.2158	61.7684	Moldova	69.5368	60.0737	129.611	68.4927	46.3982	76.5618	2592.26	741.474	603.789	1076.21	0.81114	Moldova
Netherlands	232.632	50.5789	120.421	47.9474	30.6684	33.2684	29.0789	959.737	346.842	52.1579	29.5368	26.1158	11.4421	12.5474	6.05263	5.15789	54.6316	1.71579	44.1579	14.4211	1.15789	72.5421	81.7158	154.258	Netherlands	106.021	138.942	244.963	48.915	19.7824	60.0491	3257.95	449.263	584.632	796.105	1.78215	Netherlands
Norway	169.895	55.4211	64.0526	30.7368	20.7474	30.9158	25.5632	725.105	204.895	40.9474	22.6105	20.8316	6.87895	7.90526	7.57895	6.05263	140	5.89474	28.4737	18.4737	1	63.9895	87.7526	151.742	Norway	105.289	143.553	248.842	50.0171	26.7562	63.4128	3405.42	526.737	394.368	731.632	0.933102	Norway
Poland	198.632	19.2632	133.263	45.2632	25.5105	27.6	24.2421	515.947	140.263	32.8421	14.7368	15.5737	4.65789	4.94737	11.7895	7	27.8421	1.12632	28.9474	16.5789	0	50.0947	72.7211	122.816	Poland	99.4526	113.658	213.111	58.2118	35.6395	68.8599	3382.84	761.158	485.474	901.421	0.53609	Poland
Portugal	232.684	45	107.737	68.4737	29.1789	27.9632	21.1684	542.684	157.579	23.2105	16.8421	12.6684	5.17368	5.42632	5.15789	15.8421	155.842	2.58947	25.5263	24.7895	1.52632	66.7684	71.1737	137.942	Portugal	112.374	133.647	246.021	53.3679	27.9419	64.3644	3524.42	836.316	641.263	993.895	0.737157	Portugal
Romania	152.368	21.6842	77	44	18.9368	17.2105	12.7053	607.158	542.632	8.36842	21.3632	23.6316	19.2105	21.7158	1.47368	10.6842	10.6842	0.352632	32.6842	9.68421	1.15789	47.1842	53.6211	100.805	Romania	101.189	96.0053	197.195	60.8915	39.7398	71.3335	3233.37	941	986.737	1483.63	0.653728	Romania
Russia	147.368	52.2632	45.5789	42.2105	18.7632	19.1263	14.9421	410.526	285.421	12.7368	14.7842	13.0316	9.47895	9.82105	7.89474	14	52.3684	1.81053	35.3158	5.63158	1	46.3	50.3474	96.6474	Russia	92.0211	85.2842	177.305	63.0576	38.5726	71.8067	3064.37	665.684	537.895	951.105	0.482646	Russia
Serbia**	202.579	41.7368	129.105	25.1053	23.0316	32.1316	28.3737	437.158	380.737	4.47368	14.3632	14.1684	3.64737	3.62632	0.684211	6.84211	9.47368	0.257895	19.2	23.7368	1	42.9632	68.6211	111.584	Serbia**	81.0053	106.016	187.021	54.1011	28.6596	63.0517	2767.74	610.211	687.263	990.947	0.701903	Serbia**
Slovakia	174.105	24.1579	107.895	38.1053	18.6	19.0632	15.6526	354.474	107.105	24.7368	10.2947	9.97895	3.16842	3.13684	7.10526	6.68421	20.2632	0.578947	38	26.3684	1.47368	36.5316	61.7	98.2316	Slovakia	74.7316	103.347	178.079	57.2754	31.4856	67.7348	2857.89	569.526	335	676.632	0.430837	Slovakia
Slovenia	240.632	62.8421	110.789	63.6316	28.4737	24.2526	19.0211	639.263	195.947	29.8947	20.3947	16.0368	6.55789	6.58421	4.63158	16.8421	23.3158	0.642105	24.2632	14.9474	2.57895	57.4368	63.5632	121	Slovenia	98.6947	112.942	211.637	54.1005	31.8985	65.1671	3059.26	580.842	404.105	776.789	1.02378	Slovenia
Spain	291.211	39.6842	156.737	72.1579	34.8684	31.0579	23.0316	461.684	281	19.7895	14.6158	15.3	9.21579	10.2368	1.68421	12.0526	117	3.19474	37.6842	6.15789	2.10526	69.3789	61.0105	130.389	Spain	110.226	150.532	260.758	45.9638	22.0709	67.1529	3301.74	692.895	705.737	973.895	0.711686	Spain
Sweden	200.526	58.8421	99.4737	32.8421	26.4211	22.9474	19.6526	985.053	204.526	48.4211	28.6737	21.9053	6.66842	7.27895	10.2632	5.05263	82.2105	3.21053	31.5263	10.4211	1.68421	69.3211	73.9316	143.253	Sweden	104.253	126.153	230.405	50.4111	23.4471	61.6662	3113.37	492.316	422	696.842	1.54378	Sweden
Switzerland	201.263	58.9474	94.6316	37.0526	23.6842	40.9474	37.1	858.579	278.316	48.1579	24.1474	24.0632	9.38421	10.7421	16.5263	13.3684	41.8947	1.2	28.2632	12.5263	3.63158	59.2842	92.9737	152.258	Switzerland	94.1368	152.621	246.758	48.8633	20.3639	60.7507	3396.11	557.316	541.158	835.632	1.18461	Switzerland
Ukraine	109.263	34.8947	40.0526	31.3158	13.6632	14.5632	11.8737	443.474	372.684	7.05263	14.4895	14.4474	12.2158	12.2421	6.73684	10.1053	35.4737	1.03684	33.6842	7.21053	3.26316	37.6	44.8105	82.4105	Ukraine	84.9947	82.3474	167.342	64.6644	40.5933	75.4454	3048.63	738.263	681.368	1110.95	0.503751	Ukraine
United Kingdom	216.368	51.2632	69.5263	77.7368	27.5474	36.7105	27.3316	639.053	328.368	27.2105	19.1526	20.7632	10.8158	12.3947	9.05263	7.57895	54.0526	1.32632	27.6316	9.94737	1.36842	56.6	77.8789	134.479	United Kingdom	100.216	140	240.216	51.006	25.9737	64.3921	3367.53	538.368	572.053	866.737	0.812096	United Kingdom
Mean of all countries	194.196	43.4332	91.1457	46.5277	23.5538	25.7136	20.3152	604.785	265.754	30.8138	19.5649	18.0796	8.71714	9.34453	7.73009	11.3806	56.3873	1.64413	30.8607	13.7827	1.56545	55.0549	68.3086	123.364	Mean of all countries	97.4178	119.142	216.56	54.8764	29.5757	66.1362	3199.02	664.024	578.772	929.779	0.889593
	MEAT TOTAL	BEEF	PORK	POULTRY	MEAT PROTEIN	MEAT FAT	BEEF & PORK FAT	DAIRY TOTAL	MILKᴬ	CHEESE	DAIRY PROTEIN	DAIRY FAT	MILK PROTEIN	MILK FAT	BUTTER & GHEE	EDIBLE OFFALS	FISH & SEAFOOD	FISH & SEAFOOD FAT	EGGS TOTAL	LARDᴮ	HONEY	ANIMAL PROTEIN	ANIMAL FAT	ANIMAL FAT & ANIMAL PROTEIN		TOTAL PROTEIN	TOTAL FAT	TOTAL FAT & TOTAL PROTEIN	% CA energy [% energy from carbohydrates and alcohol]	% PC CARB energy [% energy from potato and cereal carbohydrates]	% PLANT FOOD ENERGY (excl. ALC. BEVERAGES)	TOTAL ENERGY	VEGETABLES & CEREALS	MILK & VEGETABLES	MILK & VEGETABLES & CEREALS	PROTEIN INDEX [dairy protein : wheat protein ratio]
	Notes:
	*Data for 1993-1999 are for Belgium + Luxembourg
	**Data for 1993-2005 are for Serbia & Montenegro
	ᴬListed as "Milk, whole" in the FAOSTAT database.
	ᴮListed as "Fats, animal, raw" in the FAOSTAT database.

## Sheet: Sheet3-CANCER - incidence
	Estimated age-standardised rates of cancer incidence in 39 European countries by sex, cancer site and country (2012), per 100 000 people.
	Source: J. Ferlay et al. Cancer incidence and mortality patterns in Europe: Estimates. European Journal of Cancer 49, 1374–1403 (2013).
	REPRODUCTIVE ORGANS								SKIN
	Prostate - men	Testes - men	Breast - women	Cervix - women	Corpus uteri - women	Ovary - women			Melanoma - men	Melanoma - women
Albania	24.8	4.4	69.4	6.2	14.9	4.2		Albania	1.5	1.1
Austria	110	8.5	90.7	7	14.7	10.2		Austria	13.1	12.4
Belarus	53.5	2.7	60.5	15.8	23.2	14		Belarus	4.8	5.9
Belgium	134.6	5.9	147.5	10.2	18.9	11		Belgium	11.9	18.2
Bosnia and Herzegovina	32.7	3	49.1	16.2	13.3	10.4		Bosnia and Herzegovina	2.7	2.3
Bulgaria	37.1	6	76.3	28.5	24.3	17.9		Bulgaria	5.2	4
Croatia	72.8	8.9	83	12.1	17.7	13.8		Croatia	12	11.9
Cyprus	85.9	4.2	104.3	5.2	15.4	9.4		Cyprus	4.4	4.6
Czech Republic	110.3	8.7	95.5	16.3	25.4	15.1		Czech Republic	19.1	15.3
Denmark	138.4	12.5	142.8	12	19.2	14.3		Denmark	22	26.6
Estonia	145.4	3.5	69	23.3	20.2	15.8		Estonia	8.9	10.7
Finland	145.2	5.8	121	4.9	20.1	11.5		Finland	19.9	14.5
France	187.5	7.8	136.6	8	15.2	10.7		France	13.1	13.1
Germany	114.1	10	122	9.7	16.9	10.2		Germany	15.3	14.8
Greece	34.2	2.6	58.6	6.2	10	11.2		Greece	3.8	2.6
Hungary	56.6	11.1	72.3	20.5	10.5	14.1		Hungary	10.6	8.1
Iceland	159.9	7.1	130.7	8.8	16.8	8.5		Iceland	12.3	17.8
Ireland	168.7	9.1	122.4	15.1	15.6	15.6		Ireland	17.7	18.6
Italy	100.9	8.8	118	7.7	19.2	13.3		Italy	13.5	13.6
Latvia	127.2	4.8	69.8	20.7	23.2	18.9		Latvia	7.6	7.9
Lithuania	93.8	2	65.2	31.6	24.5	16.2		Lithuania	7.4	6.8
Luxembourg	118.3	8	118.2	7.1	35.3	10.5		Luxembourg	15	13.9
Macedonia	43.7	4.5	101.4	15.6	39.4	14.8		Macedonia	7.2	6
Malta	78.4	7	116.2	4.6	21.8	16.2		Malta	6.6	8.4
Moldova	30.4	2.1	52.9	24.1	17.1	9.7		Moldova	3.4	3
Netherlands	124.5	8.9	131.3	8	17.7	9.2		Netherlands	22.5	26.5
Norway	193.2	12.7	98.4	11.3	24	13.3		Norway	26.6	24.8
Poland	55.3	4.6	69.9	15.3	23.4	18.1		Poland	6	5.3
Portugal	95.1	5.9	85.6	10.8	18	8.2		Portugal	7.5	8.8
Romania	37.9	3	66.2	34.9	11.6	13.6		Romania	4.7	4.4
Russia	46.6	1.8	60.7	17.7	22	14.5		Russia	5	5.7
Serbia	55.7	5.6	92.3	28.3	24.5	16.4		Serbia	11.2	7.4
Slovakia	78.3	9.4	78.1	19.4	26.8	15.4		Slovakia	14.9	12.1
Slovenia	124.9	10.6	88.4	11.8	20.8	13.8		Slovenia	21.2	20.5
Spain	96.8	3.4	84.9	9.1	16.3	10.3		Spain	8.3	9
Sweden	175.2	7.2	108.2	8.6	19.7	10.3		Sweden	24.1	24.1
Switzerland	158.7	12	111.3	4.2	18	11.1		Switzerland	26.8	25.4
Ukraine	31.1	2.6	54	19.2	22.4	13.6		Ukraine	5	5.6
United Kingdom	111.1	7.1	129.2	7.9	19.7	16		United Kingdom	18.6	19.6
MEAN OF ALL COUNTRIES	97.1487	6.50769	93.6385	13.9462	19.941	12.8538			11.8308	11.8282
	WHITE BLOOD CELLS
	Hodgkin lymphoma - men	Hodgkin lymphoma - women	Non-Hodgkin lymphoma - men	Non-Hodgkin lymphoma - women	Multiple myeloma - men	Multiple myeloma - women	Leukaemia - men	Leukaemia - women
Albania	1.9	0.6	1.3	0.8	0.3	0.6	6.9	5.7	Albania
Austria	2.1	1.6	11.9	8.5	4.6	3.2	11.3	7.6	Austria
Belarus	2.5	2.7	6	3.7	2.7	2.5	13.5	8.2	Belarus
Belgium	3.3	2.3	16.6	12	6.6	4.3	13.4	8	Belgium
Bosnia and Herzegovina	1.2	1.6	3.2	2.5	1.2	0.7	4.3	3.3	Bosnia and Herzegovina
Bulgaria	2.2	1.9	6.6	4.9	2.7	2.3	8.3	5.6	Bulgaria
Croatia	3.6	3.1	10.4	8.9	4	3.4	10.2	6.2	Croatia
Cyprus	2	1.5	10.8	9.1	4.5	3.2	15.9	9.7	Cyprus
Czech Republic	2.6	1.8	10.6	8.5	3.7	2.5	9.7	6.1	Czech Republic
Denmark	2.5	2.2	16.2	11.5	4.5	3.5	10.1	6.5	Denmark
Estonia	2.4	1.6	9.9	5	5.2	3	12.9	8.2	Estonia
Finland	2.7	2.4	18.6	13.1	5.4	3.3	11.3	7.3	Finland
France	2.8	2.8	16.5	10.7	8.3	5.3	14	7.9	France
Germany	2.5	2.1	13.5	10.2	5.4	3.5	12.1	7.4	Germany
Greece	2.7	2.4	3.4	2.2	3.4	2.4	14.3	9	Greece
Hungary	1.6	1.4	8.8	7	2.2	1.6	11.2	7	Hungary
Iceland	1.1	1.8	15.8	9.9	6.5	3	11.4	5.3	Iceland
Ireland	2.9	2.5	17.2	12.9	7	5.2	17	8.2	Ireland
Italy	3	2.1	18	11.4	6.4	4.8	12.1	7.4	Italy
Latvia	2.1	1.7	7.9	5.4	3.1	2.4	11.4	7.4	Latvia
Lithuania	2.1	1.9	10.2	7.2	4.9	4	13.3	9.3	Lithuania
Luxembourg	1.1	2.7	12.5	10.5	3.1	4.2	11.1	7.9	Luxembourg
Macedonia	2	1.1	5.2	2.1	1.2	0.8	8.2	4.3	Macedonia
Malta	1.8	2.7	9.6	8.6	4.3	2.4	11.7	7	Malta
Moldova	2	1.1	6.5	5	1.2	1.7	6	4.1	Moldova
Netherlands	2.8	2.1	17.5	12.8	6.6	4	10.1	7.4	Netherlands
Norway	3.1	1.9	17.4	12.5	8.8	5.5	12.4	7.7	Norway
Poland	2.2	1.5	6.2	5.6	3.1	2.9	9.8	5.4	Poland
Portugal	2.7	2.7	16.4	10.6	3.9	2.8	9.8	6.8	Portugal
Romania	1.2	1.6	7.2	5.5	2.9	2.2	9.3	5.7	Romania
Russia	2	1.9	5.7	4.3	1.9	1.6	9.5	6.4	Russia
Serbia	2.8	2.4	9.2	7.1	3	2.1	10.7	6.9	Serbia
Slovakia	2	2.3	10.1	9	4.8	4.4	14.8	8.1	Slovakia
Slovenia	2.2	1.5	11.9	9.4	6	3.6	10.3	7	Slovenia
Spain	2.6	2.2	12.1	8	4.3	2.8	10.7	6.3	Spain
Sweden	2	1.5	13.8	10.2	5.3	3.6	10.4	7.8	Sweden
Switzerland	3.3	2.4	16.3	12.7	6.5	4	12.8	8	Switzerland
Ukraine	2.5	2.4	4.9	3.3	1.6	1.4	9	5.4	Ukraine
United Kingdom	3	2.1	16.8	12	6.5	4.1	12.4	7.3	United Kingdom
MEAN OF ALL COUNTRIES	2.3359	2.00256	11.0949	8.06667	4.29744	3.04615	11.1179	6.94359
	DIGESTION
	Oral cavity & pharynx - men	Oral cavity & pharynx - women	Esophagus - men	Esophagus - women	Stomach - men	Stomach - women	Colorectal cancer - men	Colorectal cancer - women		Liver - men	Liver - women	Gallbladder - men	Gallbladder - women	Pancreas - men	Pancreas - women	Kidney - men	Kidney - women	Bladder - men	Bladder - women
Albania	9.3	5.3	2.6	1.1	36.2	22.2	12.7	11.2	Albania	7.7	4.4	0.5	0.5	9.3	4.7	10.9	5.3	22.9	7.3	Albania
Austria	16.5	5.5	7.2	1.1	13.9	7.4	51.3	29.3	Austria	12.1	4.2	2.6	2.8	14.5	10.6	15.7	7.6	29.5	7.6	Austria
Belarus	24.9	2.3	9.6	0.6	42.1	17.2	45.6	29.9	Belarus	4.8	1.8	1.9	1.9	10.4	5.1	21.2	10.4	21.2	2.8	Belarus
Belgium	21.9	7	10.8	2.9	12.2	5.7	67.5	43.4	Belgium	6.7	2.4	2.3	2.1	9.6	7.2	16.9	7.9	47.6	9.4	Belgium
Bosnia and Herzegovina	9.4	3.7	2.5	0.9	14.9	8.5	30	19	Bosnia and Herzegovina	8.3	5.4	3.1	3.5	7	4.1	8.8	5.1	18	3.8	Bosnia and Herzegovina
Bulgaria	15.1	3.7	4.1	0.6	21.4	10.4	58.7	36.4	Bulgaria	9.2	3.5	2.7	2.8	15.1	8.8	13.5	5.7	28	6.5	Bulgaria
Croatia	20.2	5.1	7.7	1	21.8	9.5	66.7	36.7	Croatia	12.2	3.2	4.5	5.2	13.2	8	20.1	8.8	27.8	7.9	Croatia
Cyprus	4.2	1.3	2.2	0.8	11.4	4.8	41.6	33.2	Cyprus	6.4	2.8	2.1	2.4	7.4	5.4	5.5	2.7	35.7	3.8	Cyprus
Czech Republic	18	6.1	8	1.4	15.5	7.8	81.1	40.5	Czech Republic	9.5	3.9	5.3	7.3	17.8	12	34.9	15	28.9	8.3	Czech Republic
Denmark	18	8.3	8.3	3.5	12.3	4.5	69.2	53.4	Denmark	6.4	2	3.1	3.2	14	11.7	14	6.6	35.2	10.7	Denmark
Estonia	15.1	4.2	6.5	0.9	28.7	14.9	53.1	33.8	Estonia	4.9	2.4	2.5	1.9	14.7	7.2	24.9	10.6	21.8	4.3	Estonia
Finland	9.9	5.6	5.4	1.8	10.2	5.9	42.5	29.2	Finland	11.1	4.2	2.8	2.9	15.1	11.8	13.7	9.1	23.4	4.3	Finland
France	23.1	7.6	8.7	2.5	10.5	4.2	53.8	36.9	France	16.6	3.6	2.7	2.3	11.7	8.7	19.6	8.1	22.8	3.3	France
Germany	23.1	6.4	9.9	2	16.2	8	59.7	34.8	Germany	10.6	3.5	3.4	3.7	13.2	10.5	19.9	10.5	34.7	8.3	Germany
Greece	5.5	1.8	2.3	0.3	11.1	5.4	24.9	17.2	Greece	8.3	2.9	2.6	1.8	10.6	6.9	9.4	3.8	26.7	4.1	Greece
Hungary	39.8	9.5	9.6	1.3	20.3	9.7	86.7	44.6	Hungary	8	2.2	4.2	4.5	16.7	11.1	19.4	6.7	34.3	10.5	Hungary
Iceland	8.9	5.9	10.1	2.4	9.6	5.6	44.5	41.7	Iceland	3.4	2	1.8	2	7.7	7.7	17.8	8.4	28	8.9	Iceland
Ireland	11.9	4.9	12.5	5.1	13.4	6.7	65.1	41.3	Ireland	6.7	3.3	2.5	3.5	11.3	9.2	15.7	8.7	20.5	7.5	Ireland
Italy	9.8	4	3.1	0.8	16.5	8.8	61.2	39.9	Italy	16.3	5.6	3.5	3.5	11.2	9.1	18.4	6.8	32.3	5.9	Italy
Latvia	14.8	2.6	10.1	1.5	33.7	12.6	45.5	30	Latvia	8.4	2.7	1.6	1.8	15.4	9.3	23.3	10	26.5	5.9	Latvia
Lithuania	19.1	3.3	10.7	1.2	33.5	11.8	47.4	28.1	Lithuania	6.9	2.1	2.7	2	15.4	7.9	29.4	11.8	23.7	6.8	Lithuania
Luxembourg	16.4	6.5	9	2.5	14.7	7.2	62.5	33.6	Luxembourg	15.9	5.5	0.8	0.9	11.2	8.5	17.3	6.4	23.5	6.5	Luxembourg
Macedonia	7	2.4	1.7	0.3	34.8	15.4	41.1	29.9	Macedonia	8.5	3.9	1.5	2	17	6.5	5.3	4.4	31.6	4	Macedonia
Malta	14.9	5.3	5.5	1.5	17	8.1	60.1	37.6	Malta	5.1	1.7	3.4	1.7	15.6	10.2	15	7.5	39.8	9.7	Malta
Moldova	22.8	3	4.9	0.3	26.4	9.2	52	32.9	Moldova	17.7	7.8	0.7	1.2	14	9.7	8.6	4.2	17.6	3.4	Moldova
Netherlands	12.6	7	14.9	4.2	11.6	5.8	71.6	50.5	Netherlands	3.3	1.2	3.2	2.3	10.8	8	16.4	8.6	20.8	5.8	Netherlands
Norway	10.8	6.8	5.8	1.7	8.7	5.7	65	53.8	Norway	4.1	2	2.5	2.4	12.1	10	17.9	8.5	33.5	9.8	Norway
Poland	19	4.6	5.7	1.2	19.7	7.4	55.5	28.9	Poland	5.4	3	3.1	5.6	12.7	8.2	15.4	8.1	30.3	6.4	Poland
Portugal	27.5	4.6	8.5	0.7	26.7	12.8	61.4	33.9	Portugal	11.9	2.5	4.4	1.9	9.7	5.5	10.2	4	33.4	5.4	Portugal
Romania	29.6	3.3	5.9	0.7	23.7	8.5	50.3	29.2	Romania	13.1	4.5	2.2	2.3	14.9	8.7	11.2	4.9	27.4	4.1	Romania
Russia	17.9	3.5	9.2	1.4	35.8	15.6	44.6	31.5	Russia	6.3	2.8	2	2	11.7	6.8	17.2	8.7	18	2.8	Russia
Serbia	18.8	5.2	5.7	1.2	17.1	8.1	62.1	33.2	Serbia	9.6	4	2.8	3.8	12.3	8.6	13.8	6.4	25.1	7.1	Serbia
Slovakia	30.3	4.8	9	1.2	21	9.8	92.2	43.6	Slovakia	10	3.7	5.3	6.8	17.1	11.7	24.7	11.9	28.2	5.9	Slovakia
Slovenia	20.6	5.2	5.4	1	23.3	9.6	74.5	40.1	Slovenia	12.5	3.1	5.6	6.7	14.2	11.7	20.9	9.8	28.1	6.5	Slovenia
Spain	16.8	4.2	6.4	1	16.4	7.5	65.6	35.3	Spain	14.2	3.7	3	2.5	11.5	7.6	15.7	6.4	39	5.5	Spain
Sweden	9.5	5.7	5.2	1.6	7.4	4.1	48.9	39.4	Sweden	5	2.3	2	3	7.4	6.5	11.2	6.4	25.7	7.1	Sweden
Switzerland	18	6.6	9	2.8	7.5	5.1	54.2	35	Switzerland	12.7	3	2.8	2.9	10.7	9.3	13.5	5	31.3	8.3	Switzerland
Ukraine	22	3	7.6	0.7	32.1	12.9	43.6	28.1	Ukraine	4.3	1.9	1.7	1.8	12	5.9	14.8	6.8	18.9	2.5	Ukraine
United Kingdom	13.9	6	15	5.4	10	4.8	55.6	36.7	United Kingdom	6.8	2.9	0.5	1.1	10.4	8.8	15.7	8	14.8	4.5	United Kingdom
MEAN OF ALL COUNTRIES	17.1	4.91795	7.34103	1.61795	19.4692	8.95385	55.6308	34.9667		8.99744	3.27179	2.71538	2.88462	12.4769	8.44103	16.3538	7.57949	27.6026	6.2359
	RESPIRATION
	Larynx - men	Larynx - women	Lung - men	Lung - women
Albania	6.5	2.7	54	24.5
Austria	5	0.8	54.2	27.8
Belarus	12.3	0.3	81.7	8.7
Belgium	9.4	1.5	83.2	27.6
Bosnia and Herzegovina	11.2	1.5	65.1	15.5
Bulgaria	14	0.7	73.1	12.4
Croatia	13.3	1.1	85.4	22.3
Cyprus	4.1	0.5	38.1	10.7
Czech Republic	7.9	0.7	75	25.9
Denmark	6.1	1.3	62.5	54.9
Estonia	7.9	0.4	70.7	13.5
Finland	2.9	0.3	45.4	17.9
France	7.8	1.3	74.5	27.9
Germany	6.5	0.7	57.3	25.4
Greece	6.5	0.4	74.7	13.2
Hungary	16.6	1.9	109.3	46.5
Iceland	2.2	0	47.6	43
Ireland	6.7	1.3	54.9	40.4
Italy	9	0.7	58.8	19.2
Latvia	11.9	0.6	83.9	11.7
Lithuania	11.2	0.4	80.8	10.4
Luxembourg	5.2	0.9	59.7	26.9
Macedonia	12.9	0.9	101.6	19.2
Malta	7.9	1.4	58	11
Moldova	15.5	0.6	61.3	11.9
Netherlands	5.8	1.1	66.1	44.5
Norway	3.4	0.6	52.3	38.1
Poland	11.7	1.3	89.6	31.1
Portugal	13	0.4	49.1	11.7
Romania	14.1	0.5	83.3	15.8
Russia	9.5	0.4	74.3	9.8
Serbia	14.1	1.4	99.2	32.9
Slovakia	9.6	0.7	70	20.5
Slovenia	7.2	0.7	78.9	24.8
Spain	11	0.9	76.8	15.7
Sweden	2.4	0.5	28.8	27.5
Switzerland	4.5	0.6	52	29.7
Ukraine	11.5	0.4	66.9	8.7
United Kingdom	4.8	0.9	53.3	38.5
MEAN OF ALL COUNTRIES	8.79744	0.853846	67.9846	23.5308
	BRAIN				THYROID
	Brain - men	Brain - women			Thyroid - men	Thyroid - women
Albania	15.4	10.7		Albania	1.2	2.6
Austria	6.1	5.5		Austria	7	17.6
Belarus	5.4	4.8		Belarus	4.1	16.3
Belgium	7.7	5.7		Belgium	4	10.2
Bosnia and Herzegovina	8.1	6.1		Bosnia and Herzegovina	0.9	2.7
Bulgaria	10.5	7.7		Bulgaria	1.1	5.7
Croatia	12.2	9.4		Croatia	4.7	17.6
Cyprus	5.4	4.6		Cyprus	3.8	16.7
Czech Republic	7.3	6.1		Czech Republic	3.7	13.8
Denmark	8.8	6.3		Denmark	2.3	4.8
Estonia	7.8	4.4		Estonia	2.2	7.3
Finland	7.7	5.2		Finland	3.1	9.5
France	7.6	5.2		France	5	14.7
Germany	7.8	5.5		Germany	3.1	7.6
Greece	10.1	7.7		Greece	0.7	3.1
Hungary	5.8	4.3		Hungary	2.9	8.8
Iceland	7.8	7.2		Iceland	3.5	14.4
Ireland	9	5.9		Ireland	1.9	4.7
Italy	7.4	5		Italy	8	18.7
Latvia	11.2	9.2		Latvia	3.1	8.8
Lithuania	8.3	8		Lithuania	4.7	24.2
Luxembourg	9.3	4.1		Luxembourg	5.7	16.6
Macedonia	13.8	6.6		Macedonia	1.3	2.7
Malta	7.3	4.6		Malta	2.9	10.7
Moldova	5.7	4		Moldova	2.2	8.3
Netherlands	7.3	4.8		Netherlands	1.7	4.2
Norway	11	9.1		Norway	3	7.2
Poland	10.7	9.4		Poland	1.8	6.2
Portugal	8.1	6.2		Portugal	2.2	6.4
Romania	8.3	6		Romania	1.2	5.3
Russia	5.7	4.3		Russia	2.2	9.9
Serbia	13.2	9.8		Serbia	1.3	4
Slovakia	10.3	7.5		Slovakia	2.4	7.2
Slovenia	8.3	5.3		Slovenia	3.6	13.3
Spain	7.7	5.3		Spain	2.7	4.8
Sweden	10.8	13.1		Sweden	1.8	5.4
Switzerland	7.2	5.5		Switzerland	3.5	8.5
Ukraine	6.2	4.5		Ukraine	2.2	8.2
United Kingdom	8	4.8		United Kingdom	1.9	5.7
MEAN OF ALL COUNTRIES	8.62308	6.39487			2.93846	9.34359
	CANCER TOTAL
	CANCER TOTAL - men	CANCER TOTAL - women			CANCER TOTAL - both sexes
Albania	262.9	234.4		Denmark	969.4
Austria	423.9	304		France	920.5
Belarus	391	250.6		Norway	919.5
Belgium	525.1	388		Belgium	913.1
Bosnia and Herzegovina	254	195.6		Ireland	882
Bulgaria	367	290.5		Netherlands	868.3
Croatia	462.4	316.9		Czech Republic	860.2
Cyprus	322.3	270.3		Slovenia	853.1
Czech Republic	503.4	356.8		Iceland	823.7
Denmark	515	454.4		Switzerland	819.8
Estonia	471.4	275.1		Hungary	819.7
Finland	423.3	323.8		Slovakia	816.7
France	550.7	369.8		Luxembourg	810.2
Germany	463.2	344.5		Germany	807.7
Greece	289	192		Italy	789.4
Hungary	500.3	319.4		United Kingdom	786.3
Iceland	442.2	381.5		Croatia	779.3
Ireland	499.6	382.4		Sweden	768.1
Italy	447.8	341.6		Lithuania	756.7
Latvia	472.7	280.5		Latvia	753.2
Lithuania	454.1	302.6		Serbia	747.5
Luxembourg	451.6	358.6		Finland	747.1
Macedonia	377.1	299.4		Estonia	746.5
Malta	396.7	314.4		Austria	727.9
Moldova	323.2	229.8		Spain	714.4
Netherlands	474.2	394.1		Malta	711.1
Norway	535.7	383.8		Portugal	692.7
Poland	389.7	283.6		Macedonia	676.5
Portugal	429.7	263		Poland	673.3
Romania	381.6	253.7		Bulgaria	657.5
Russia	352.1	249.6		Belarus	641.6
Serbia	417.2	330.3		Romania	635.3
Slovakia	488.9	327.8		Russia	601.7
Slovenia	514	339.1		Cyprus	592.6
Spain	449.9	264.5		Ukraine	553.8
Sweden	427.8	340.3		Moldova	553
Switzerland	484.6	335.2		Albania	497.3
Ukraine	325.6	228.2		Greece	481
United Kingdom	415.8	370.5		Bosnia and Herzegovina	449.6
MEAN OF ALL COUNTRIES	427.608	311.297			738.905

## Sheet: Sheet4-Other indep. variables
	Other variables
	Prevalence of smoking, adults aged 15+ years (%) (a mean for 1990-2009)			Age standardised estimate of mean BMI (kg/m2), adults aged 20+ years (a mean for 1990-2008)			Age-standardized prevalence of raised blood cholesterol (>5.0 mmol/L) (%), adults aged 25+ years (2008)			Health expenditure (by purchasing power parity, constant 2011 international $)			GDP per capita (by purchasing power parity (international $ in 2014)		Life expectancy at birth (2012)
	Source: Nichols, M., et al. European Cardiovascular Disease Statistics 2012. European Heart Network: Brussels; European Society of Cardiology: Sophia Antipolis (2012).			Source: Nichols, M., et al. European Cardiovascular Disease Statistics 2012. European Heart Network: Brussels; European Society of Cardiology: Sophia Antipolis (2012).			Source: Nichols, M., et al. European Cardiovascular Disease Statistics 2012. European Heart Network: Brussels; European Society of Cardiology: Sophia Antipolis (2012).			Source: The World Bank, http://data.worldbank.org/indicator			Source: The World Bank, http://data.worldbank.org/indicator		Source: The World Bank, http://data.worldbank.org/indicator
	Men	Women		Men	Women		Men	Women		2012	1995-2011 (mean)		1995-2012 (mean)		Men	Women
Albania	54.9	12.95	Albania	25.9286	25.3143	Albania	46.3	44.3	Albania	506.307	341.915	Albania	6010.73	Albania	73.565	79.853
Austria	35	21.9	Austria	26	24.7857	Austria	61.3	57.7	Austria	4812.31	3352.16	Austria	33893.2	Austria	77.7	83.3
Belarus	53.3364	7.55455	Belarus	25.6286	26.3	Belarus	50.5	50.8	Belarus	866.936	541.833	Belarus	9317	Belarus	64.7	76.5
Belgium	29.7273	21.2	Belgium	26.3	25.1429	Belgium	64.6	59.9	Belgium	4345.45	2839.36	Belgium	31927.1	Belgium	76.9	82.6
Bosnia and Herzegovina	49.2	29.7	Bosnia and Herzegovina	26	25.9286	Bosnia and Herzegovina	38.5	39.5	Bosnia and Herzegovina	934.445	496.968	Bosnia and Herzegovina	5921.59	Bosnia and Herzegovina	72.97	78.179
Bulgaria	46.55	21.65	Bulgaria	26.1143	25.4143	Bulgaria	50.3	49	Bulgaria	1171.05	627.789	Bulgaria	9896.3	Bulgaria	69.5	76.6
Croatia	34	26.6333	Croatia	26.1714	24.9429	Croatia	49.4	49.7	Croatia	1476.56	1038.52	Croatia	14612.7	Croatia	72.4	79.6
Cyprus	35.2667	10.8	Cyprus	26.9143	25.5429	Cyprus	58.7	55.5	Cyprus	2261.43	1494.44	Cyprus	25576.9	Cyprus	76.943	81.17
Czech Republic	29.94	19.52	Czech Republic	27.4857	26.5286	Czech Republic	54.4	52.7	Czech Republic	2037.66	1357.55	Czech Republic	21026.4	Czech Republic	74	80.1
Denmark	29.8667	25.0917	Denmark	25.5429	24.7	Denmark	68.3	61.8	Denmark	4615.45	3104.71	Denmark	33491.4	Denmark	76.3	80.7
Estonia	43.4714	19.3429	Estonia	25.6	25.0714	Estonia	56	56.7	Estonia	1415.65	799.51	Estonia	14996.2	Estonia	68.6	79.2
Finland	26.5	18.8	Finland	26.3286	25.4571	Finland	57.5	59.3	Finland	3497.03	2367.82	Finland	30617.9	Finland	76.3	83
France	33.32	20.94	France	25.5286	24.6857	France	63.5	60.2	France	4213.23	3036.44	France	29338.7	France	77.8	84.8
Germany	39.6667	30.3667	Germany	26.7429	25.5	Germany	69.6	61.4	Germany	4634.9	3220.87	Germany	31613.2	Germany	77.2	82.4
Greece	49.6	29.3333	Greece	25.8857	24.7571	Greece	50.1	45.9	Greece	2354.84	2069.15	Greece	23495.1	Greece	77.5	82.5
Hungary	40.18	25.16	Hungary	26.7	25.6571	Hungary	55.4	54	Hungary	1765.54	1184.48	Hungary	15954.2	Hungary	69.8	77.8
Iceland	22.5	20.4833	Iceland	26.5429	25.5143	Iceland	72.5	67	Iceland	3484.91	2996.65	Iceland	33513.8	Iceland	80	83.3
Ireland	27.7	26.2625	Ireland	27.1	26.0857	Ireland	65.5	59.5	Ireland	3817.38	2574.1	Ireland	35190.9	Ireland	77.9	82.4
Italy	30.9455	17.0273	Italy	26.1	24.8143	Italy	62.3	61.6	Italy	3153.18	2350.96	Italy	29402.5	Italy	78.9	84.2
Latvia	48.8286	16.5429	Latvia	25.9	25.3714	Latvia	55.3	55.2	Latvia	1256.07	760.263	Latvia	12779.3	Latvia	67.2	77.9
Lithuania	43.725	12.2875	Lithuania	26.3857	25.9857	Lithuania	54.9	54	Lithuania	1582.84	833.756	Lithuania	13758.2	Lithuania	66.3	77.6
Luxembourg	32.3182	23.9545	Luxembourg	26.7714	25.6714	Luxembourg	69.5	64.1	Luxembourg	6379.5	4605.53	Luxembourg	65634.2	Luxembourg	78.1	83.1
Macedonia	40	32	Macedonia	26.0571	25.2429	Macedonia	42.4	43.7	Macedonia	796.934	590.019	Macedonia	7939.62	Macedonia	72.202	76.802
Malta	30.96	16.42	Malta	27.1714	26.7714	Malta	60.7	56.9	Malta	2530	1658.48	Malta	20922.8	Malta	77.1	82.3
Moldova	38.5286	2.91429	Moldova	24.1857	26.8143	Moldova	35.2	36.9	Moldova	497.632	270.268	Moldova	2743.12	Moldova	64.459	72.184
Netherlands	36.0167	27.85	Netherlands	25.3429	24.9	Netherlands	62.5	58.2	Netherlands	5394.77	3309.47	Netherlands	35907.8	Netherlands	78.3	82.3
Norway	27.175	26.4917	Norway	26.2857	25.2714	Norway	64.2	59.3	Norway	6059.93	3840.28	Norway	44300.5	Norway	78.3	83
Poland	40.6429	24.5857	Poland	26.1286	25.7571	Poland	59.9	53.8	Poland	1509.19	846.759	Poland	13994.5	Poland	71.3	80
Portugal	33.8667	11.8	Portugal	26.2	25.9143	Portugal	57.2	54.3	Portugal	2522.42	1917.83	Portugal	20881.8	Portugal	75.5	81.7
Romania	33.575	9.525	Romania	25.1	25.1429	Romania	46	45.2	Romania	982.194	482.417	Romania	10143.2	Romania	69.2	76.1
Russia	58.58	13.2	Russia	25.4571	26.8143	Russia	47.3	52.1	Russia	1528.87	701.907	Russia	12190.6	Russia	61.8	74.2
Serbia	35.65	24.35	Serbia	26.6143	25.3857	Serbia	47.4	52	Serbia	1241.8	704.271	Serbia	8394.76	Serbia	71.3	76.6
Slovakia	36.8	15.5	Slovakia	26.5857	26.1857	Slovakia	52.7	51.7	Slovakia	2064.81	1106.97	Slovakia	16316.6	Slovakia	70.9	78.7
Slovenia	27.0167	19.45	Slovenia	26.9571	26.4286	Slovenia	56.8	55.3	Slovenia	2617.7	1793.82	Slovenia	21936.1	Slovenia	75.4	82.3
Spain	37.1667	22.55	Spain	26.8286	26.0429	Spain	58.9	52.9	Spain	2925.31	2077.83	Spain	26010.9	Spain	78.2	84.3
Sweden	16.1091	18.8727	Sweden	25.9	24.9714	Sweden	56.1	47	Sweden	4041.08	2805.14	Sweden	33544.5	Sweden	79.1	83.2
Switzerland	29.65	22.1333	Switzerland	25.9	24.0429	Switzerland	61.1	56.9	Switzerland	5992.45	3907.89	Switzerland	40438.4	Switzerland	79.7	84.4
Ukraine	50.2571	9.83333	Ukraine	25.1	26.0714	Ukraine	43.1	44.7	Ukraine	634.235	378.104	Ukraine	5736.12	Ukraine	62.51	74.28
United Kingdom	26	23.4909	United Kingdom	26.7714	26.3571	United Kingdom	65.2	61.3	United Kingdom	3234.72	2362.11	United Kingdom	31165.1	United Kingdom	77.6	81.7
MEAN OF ALL COUNTRIES	36.783	19.9607		26.1604	25.5714		56.1821	53.8974		2696.33	1814.06		22577.8		73.6782	80.2787

## Sheet: Sheet5-Pearson lin correlations
		PEARSON LINEAR CORRELATIONS: Correlates of cancer incidence in 39 European countries
		Positive relationship				Negative relationship
		r > 0.70	p < 0.001	p < 0.01	p < 0.05	p < 0.05	p < 0.01	p < 0.001	r > -0.70
		RAISED CHOLESTEROL		REPRODUCTIVE ORGANS						SKIN		WHITE BLOOD CELLS									DIGESTIVE & EXCRETORY ORGANS																			RESPIRATION				BRAIN		THYROID			CANCER TOTAL
		Raised cholesterol (>5,0mmol/L) - (%)	Raised cholesterol (>5,0mmol/L) - (%)	Prostate	Testes	Breast	Cervix	Corpus uteri	Ovary	Melanoma	Melanoma	Hodgkin lymphoma	Hodgkin lymphoma	Non Hodgkin lymphoma	Non Hodgkin lymphoma	Multiple myeloma	Multiple myeloma	Leukaemia	Leukaemia		Oral cavity & pharynx	Oral cavity & pharynx	Esophagus	Esophagus	Colorectal cancer	Colorectal cancer	Liver	Liver	Gallbladder	Gallbladder	Pancreas	Pancreas	Kidney	Kidney	Bladder	Bladder	Stomach	Stomach		Larynx	Larynx	Lung	Lung	Brain	Brain	Thyroid	Thyroid		CANCER TOTAL
		Men	Women	Men	Men	Women	Women	Women	Women	Men	Women	Men	Women	Men	Women	Men	Women	Men	Women		Men	Women	Men	Women	Men	Women	Men	Women	Men	Women	Men	Women	Men	Women	Men	Women	Men	Women		Men	Women	Men	Women	Men	Women	Men	Women		Men
1	FRUITS TOTAL	r=0.55	r=0.48	r=0.42	r=0.44	r=0.55	r= -0.65	r= -0.03	r= -0.41	r=0.45	r=0.47	r=0.17	r=0.24	r=0.50	r=0.49	r=0.46	r=0.47	r=0.29	r=0.38	FRUITS TOTAL	r= -0.37	r=0.29	r= -0.01	r=0.29	r=0.09	r=0.22	r=0.24	r=0.03	r=0.03	r= -0.12	r= -0.29	r=0.11	r= -0.17	r= -0.23	r=0.23	r=0.26	r= -0.56	r= -0.45	FRUITS TOTAL	r= -0.56	r=0.02	r= -0.34	r=0.36	r=0.08	r= -0.06	r=0.37	r=0.13	FRUITS TOTAL	r=0.25
		p<0.001	p=0.002	p=0.008	p=0.005	p<0.001	p<0.001	p=0.836	p=0.010	p=0.004	p=0.003	p=0.315	p=0.146	p=0.001	p=0.002	p=0.003	p=0.002	p=0.072	p=0.016		p=0.021	p=0.070	p=0.971	p=0.076	p=0.593	p=0.181	p=0.146	p=0.851	p=0.837	p=0.477	p=0.069	p=0.487	p=0.299	p=0.151	p=0.154	p=0.114	p<0.001	p=0.004		p<0.001	p=0.898	p=0.035	p=0.024	p=0.645	p=0.726	p=0.021	p=0.440		p=0.129
2	APPLES	r=0.42	r=0.41	r=0.28	r=0.30	r=0.26	r= -0.21	r= -0.01	r= -0.23	r=0.34	r=0.40	r= -0.04	r= -0.01	r=0.35	r=0.35	r=0.25	r=0.26	r=0.03	r=0.23	APPLES	r=0.14	r=0.35	r=0.31	r=0.18	r=0.19	r=0.20	r=0.11	r= -0.09	r=0.06	r= -0.06	r=0.04	r=0.24	r=0.13	r=0.10	r=0.18	r=0.29	r= -0.14	r= -0.17	APPLES	r= -0.25	r= -0.09	r= -0.07	r=0.28	r= -0.25	r= -0.22	r=0.46	r=0.34	APPLES	r=0.33
		p=0.008	p=0.010	p=0.087	p=0.060	p=0.110	p=0.205	p=0.946	p=0.163	p=0.033	p=0.012	p=0.796	p=0.963	p=0.027	p=0.030	p=0.131	p=0.106	p=0.874	p=0.152		p=0.390	p=0.028	p=0.057	p=0.282	p=0.251	p=0.226	p=0.506	p=0.585	p=0.712	p=0.701	p=0.809	p=0.133	p=0.431	p=0.533	p=0.262	p=0.075	p=0.404	p=0.315		p=0.121	p=0.574	p=0.679	p=0.084	p=0.125	p=0.176	p=0.003	p=0.034		p=0.041
3	BANANAS	r=0.67	r=0.59	r=0.67	r=0.61	r=0.57	r= -0.54	r= -0.08	r= -0.16	r=0.65	r=0.68	r=0.14	r=0.23	r=0.67	r=0.70	r=0.60	r=0.49	r=0.30	r=0.32	BANANAS	r= -0.19	r=0.45	r=0.21	r=0.37	r=0.31	r=0.49	r= -0.13	r= -0.32	r=0.29	r=0.17	r= -0.17	r=0.34	r=0.13	r=0.18	r=0.35	r=0.56	r= -0.58	r= -0.48	BANANAS	r= -0.66	r= -0.17	r= -0.60	r=0.37	r= -0.06	r=0.12	r=0.24	r=0.14	BANANAS	r=0.45
		p<0.001	p<0.001	p<0.001	p<0.001	p<0.001	p<0.001	p=0.627	p=0.332	p<0.001	p<0.001	p=0.380	p=0.155	p<0.001	p<0.001	p<0.001	p=0.001	p=0.060	p=0.045		p=0.255	p=0.004	p=0.207	p=0.019	p=0.052	p=0.001	p=0.417	p=0.045	p=0.072	p=0.311	p=0.291	p=0.032	p=0.428	p=0.270	p=0.030	p<0.001	p<0.001	p=0.002		p<0.001	p=0.290	p<0.001	p=0.019	p=0.735	p=0.457	p=0.143	p=0.397		p=0.004
4	GRAPES	r= -0.21	r= -0.25	r= -0.23	r=0.09	r=0.01	r= -0.25	r=0.02	r= -0.21	r= -0.04	r= -0.06	r=0.08	r= -0.30	r= -0.21	r= -0.22	r= -0.13	r= -0.21	r= -0.17	r= -0.16	GRAPES	r= -0.34	r= -0.14	r= -0.43	r= -0.18	r= -0.21	r= -0.18	r=0.12	r=0.15	r=0.02	r=0.02	r=0.05	r= -0.04	r= -0.34	r= -0.32	r=0.07	r=0.03	r=0.08	r=0.18	GRAPES	r= -0.04	r=0.23	r=0.10	r=0.04	r=0.46	r=0.15	r= -0.14	r= -0.16	GRAPES	r= -0.22
		p=0.192	p=0.126	p=0.165	p=0.570	p=0.972	p=0.125	p=0.900	p=0.206	p=0.791	p=0.717	p=0.645	p=0.068	p=0.196	p=0.181	p=0.413	p=0.191	p=0.308	p=0.339		p=0.034	p=0.380	p=0.006	p=0.283	p=0.189	p=0.263	p=0.483	p=0.373	p=0.903	p=0.921	p=0.771	p=0.829	p=0.033	p=0.050	p=0.680	p=0.835	p=0.633	p=0.282		p=0.801	p=0.153	p=0.546	p=0.827	p=0.003	p=0.355	p=0.396	p=0.326		p=0.171
5	ORANGES & MANDARINS	r=0.63	r=0.55	r=0.58	r=0.39	r=0.58	r= -0.58	r=0.03	r= -0.28	r=0.48	r=0.52	r=0.14	r=0.38	r=0.59	r=0.58	r=0.56	r=0.64	r=0.42	r=0.43	ORANGES & MANDARINS	r= -0.38	r=0.31	r=0.16	r=0.47	r=0.14	r=0.36	r=0.09	r= -0.06	r= -0.07	r= -0.18	r= -0.34	r=0.09	r= -0.04	r= -0.09	r=0.09	r=0.19	r= -0.61	r= -0.53	ORANGES & MANDARINS	r= -0.61	r= -0.06	r= -0.45	r=0.37	r= -0.01	r= -0.07	r=0.29	r=0.11	ORANGES & MANDARINS	r=0.33
		p<0.001	p<0.001	p<0.001	p=0.013	p<0.001	p<0.001	p=0.867	p=0.082	p=0.002	p<0.001	p=0.391	p=0.018	p<0.001	p<0.001	p<0.001	p<0.001	p=0.008	p=0.007		p=0.016	p=0.052	p=0.325	p=0.003	p=0.390	p=0.026	p=0.573	p=0.738	p=0.668	p=0.285	p=0.034	p=0.599	p=0.825	p=0.601	p=0.593	p=0.253	p<0.001	p<0.001		p<0.001	p=0.738	p=0.004	p=0.019	p=0.976	p=0.687	p=0.071	p=0.522		p=0.038
6	ALCOHOL TOTAL	r=0.59	r=0.56	r=0.49	r=0.54	r=0.47	r= -0.15	r= -0.02	r=0.08	r=0.53	r=0.51	r=0.26	r=0.39	r=0.57	r=0.62	r=0.43	r=0.54	r=0.35	r=0.31	ALCOHOL TOTAL	r=0.25	r=0.53	r=0.53	r=0.53	r=0.60	r=0.42	r=0.22	r= -0.02	r=0.38	r=0.38	r=0.19	r=0.51	r=0.42	r=0.40	r=0.18	r=0.41	r= -0.42	r= -0.42	ALCOHOL TOTAL	r= -0.22	r=0.03	r= -0.06	r=0.45	r= -0.18	r= -0.22	r=0.32	r=0.16	ALCOHOL TOTAL	r=0.64
		p<0.001	p<0.001	p=0.002	p<0.001	p=0.003	p=0.371	p=0.916	p=0.634	p<0.001	p<0.001	p=0.112	p=0.015	p<0.001	p<0.001	p=0.006	p<0.001	p=0.027	p=0.056		p=0.123	p<0.001	p<0.001	p<0.001	p<0.001	p=0.007	p=0.172	p=0.908	p=0.016	p=0.018	p=0.248	p=0.001	p=0.008	p=0.013	p=0.286	p=0.009	p=0.007	p=0.007		p=0.180	p=0.833	p=0.734	p=0.004	p=0.260	p=0.183	p=0.046	p=0.325		p<0.001
7	BEER	r=0.51	r=0.47	r=0.42	r=0.46	r=0.40	r= -0.06	r=0.05	r=0.19	r=0.51	r=0.49	r=0.19	r=0.23	r=0.45	r=0.53	r=0.36	r=0.43	r=0.32	r=0.24	BEER	r=0.14	r=0.44	r=0.54	r=0.56	r=0.56	r=0.40	r= -0.02	r= -0.09	r=0.34	r=0.43	r=0.26	r=0.53	r=0.46	r=0.52	r=0.11	r=0.43	r= -0.36	r= -0.36	BEER	r= -0.26	r=0.03	r= -0.05	r=0.45	r= -0.11	r= -0.13	r=0.15	r=0.06	BEER	r=0.55
		p<0.001	p=0.002	p=0.008	p=0.003	p=0.012	p=0.739	p=0.747	p=0.237	p<0.001	p=0.002	p=0.237	p=0.157	p=0.004	p<0.001	p=0.025	p=0.006	p=0.050	p=0.143		p=0.385	p=0.005	p<0.001	p<0.001	p<0.001	p=0.011	p=0.903	p=0.584	p=0.035	p=0.006	p=0.105	p=0.001	p=0.004	p<0.001	p=0.510	p=0.006	p=0.025	p=0.026		p=0.116	p=0.845	p=0.760	p=0.004	p=0.500	p=0.441	p=0.378	p=0.698		p<0.001
8	DISTILLED BEVERAGES	r= -0.21	r= -0.12	r= -0.16	r= -0.32	r= -0.45	r=0.38	r=0.18	r=0.26	r= -0.29	r= -0.32	r= -0.28	r=0.14	r= -0.30	r= -0.32	r= -0.33	r= -0.24	r= -0.06	r=0.00	DISTILLED BEVERAGES	r=0.17	r= -0.25	r=0.15	r= -0.15	r= -0.08	r= -0.26	r= -0.19	r= -0.05	r=0.03	r= -0.02	r=0.04	r= -0.26	r=0.26	r=0.25	r= -0.38	r= -0.29	r=0.40	r=0.37	DISTILLED BEVERAGES	r=0.26	r= -0.20	r=0.13	r= -0.33	r= -0.18	r= -0.15	r= -0.12	r=0.02	DISTILLED BEVERAGES	r= -0.15
		p=0.209	p=0.466	p=0.317	p=0.046	p=0.004	p=0.016	p=0.283	p=0.110	p=0.072	p=0.050	p=0.088	p=0.401	p=0.064	p=0.046	p=0.040	p=0.141	p=0.726	p=0.991		p=0.293	p=0.130	p=0.377	p=0.369	p=0.631	p=0.108	p=0.259	p=0.765	p=0.865	p=0.898	p=0.806	p=0.113	p=0.117	p=0.118	p=0.016	p=0.077	p=0.012	p=0.020		p=0.110	p=0.215	p=0.434	p=0.041	p=0.283	p=0.360	p=0.460	p=0.926		p=0.371
9	WINE	r=0.39	r=0.36	r=0.30	r=0.42	r=0.40	r= -0.35	r= -0.21	r= -0.33	r=0.27	r=0.28	r=0.28	r=0.43	r=0.50	r=0.48	r=0.34	r=0.43	r=0.17	r=0.23	WINE	r=0.26	r=0.41	r=0.10	r=0.12	r=0.30	r=0.24	r=0.68	r=0.19	r=0.20	r= -0.04	r= -0.13	r=0.17	r= -0.06	r= -0.28	r=0.32	r=0.17	r= -0.37	r= -0.36	WINE	r= -0.04	r=0.06	r= -0.08	r=0.20	r= -0.17	r= -0.24	r=0.52	r=0.25	WINE	r=0.40
		p=0.014	p=0.023	p=0.063	p=0.008	p=0.012	p=0.030	p=0.191	p=0.038	p=0.096	p=0.080	p=0.087	p=0.007	p=0.001	p=0.002	p=0.032	p=0.006	p=0.301	p=0.158		p=0.107	p=0.010	p=0.554	p=0.451	p=0.062	p=0.141	p<0.001	p=0.240	p=0.227	p=0.831	p=0.437	p=0.306	p=0.705	p=0.083	p=0.048	p=0.297	p=0.020	p=0.026		p=0.831	p=0.713	p=0.611	p=0.229	p=0.295	p=0.137	p<0.001	p=0.128		p=0.011
10	COCOA BEANS	r=0.52	r=0.51	r=0.47	r=0.32	r=0.33	r= -0.25	r=0.04	r=0.05	r=0.24	r=0.29	r= -0.16	r=0.09	r=0.28	r=0.22	r=0.33	r=0.24	r=0.18	r=0.09	COCOA BEANS	r= -0.12	r=0.32	r=0.01	r=0.17	r=0.16	r=0.31	r=0.00	r= -0.12	r=0.05	r= -0.01	r=0.03	r=0.24	r=0.17	r=0.11	r=0.13	r=0.22	r= -0.31	r= -0.26	COCOA BEANS	r= -0.37	r= -0.12	r= -0.16	r=0.29	r= -0.09	r= -0.19	r=0.15	r=0.07	COCOA BEANS	r=0.36
		p<0.001	p<0.001	p=0.002	p=0.045	p=0.038	p=0.131	p=0.788	p=0.752	p=0.146	p=0.071	p=0.316	p=0.606	p=0.079	p=0.184	p=0.043	p=0.145	p=0.272	p=0.593		p=0.454	p=0.050	p=0.946	p=0.294	p=0.317	p=0.052	p=0.977	p=0.471	p=0.761	p=0.963	p=0.858	p=0.134	p=0.297	p=0.505	p=0.413	p=0.173	p=0.054	p=0.112		p=0.020	p=0.453	p=0.327	p=0.069	p=0.597	p=0.241	p=0.351	p=0.682		p=0.026
11	COFFEE	r=0.64	r=0.59	r=0.71	r=0.54	r=0.62	r= -0.50	r=0.13	r= -0.29	r=0.69	r=0.69	r=0.04	r=0.21	r=0.65	r=0.65	r=0.55	r=0.54	r=0.18	r=0.30	COFFEE	r= -0.29	r=0.49	r=0.10	r=0.31	r=0.15	r=0.41	r=0.05	r= -0.10	r=0.05	r= -0.01	r= -0.15	r=0.32	r=0.03	r=0.07	r=0.21	r=0.37	r= -0.62	r= -0.55	COFFEE	r= -0.70	r= -0.21	r= -0.47	r=0.42	r=0.02	r=0.09	r=0.34	r=0.17	COFFEE	r=0.45
		p<0.001	p<0.001	p<0.001	p<0.001	p<0.001	p=0.001	p=0.433	p=0.077	p<0.001	p<0.001	p=0.789	p=0.203	p<0.001	p<0.001	p<0.001	p<0.001	p=0.282	p=0.065		p=0.069	p=0.001	p=0.559	p=0.052	p=0.353	p=0.010	p=0.749	p=0.530	p=0.767	p=0.967	p=0.347	p=0.048	p=0.854	p=0.674	p=0.199	p=0.019	p<0.001	p<0.001		p<0.001	p=0.206	p=0.002	p=0.008	p=0.882	p=0.604	p=0.032	p=0.309		p=0.004
12	TEA	r=0.36	r=0.34	r=0.28	r=0.15	r=0.35	r= -0.16	r=0.00	r=0.29	r=0.25	r=0.31	r=0.16	r=0.16	r=0.29	r=0.33	r=0.32	r=0.29	r=0.34	r=0.16	TEA	r= -0.17	r=0.15	r=0.55	r=0.74	r=0.10	r=0.22	r= -0.35	r= -0.26	r= -0.19	r= -0.11	r= -0.04	r=0.14	r=0.06	r=0.21	r= -0.26	r=0.07	r= -0.18	r= -0.19	TEA	r= -0.29	r=0.10	r= -0.21	r=0.32	r= -0.14	r= -0.20	r= -0.14	r= -0.14	TEA	r=0.15
		p=0.026	p=0.034	p=0.087	p=0.373	p=0.028	p=0.316	p=0.979	p=0.075	p=0.126	p=0.055	p=0.322	p=0.340	p=0.070	p=0.042	p=0.049	p=0.072	p=0.037	p=0.344		p=0.299	p=0.374	p<0.001	p<0.001	p=0.526	p=0.174	p=0.027	p=0.117	p=0.238	p=0.523	p=0.829	p=0.401	p=0.738	p=0.196	p=0.106	p=0.669	p=0.274	p=0.236		p=0.073	p=0.565	p=0.207	p=0.046	p=0.380	p=0.225	p=0.405	p=0.402		p=0.366
13	REFINED SUGAR & SWEETENERS TOTAL	r=0.58	r=0.55	r=0.45	r=0.42	r=0.51	r= -0.34	r=0.18	r=0.08	r=0.41	r=0.52	r=0.23	r=0.37	r=0.40	r=0.45	r=0.38	r=0.39	r=0.38	r=0.30	REFINED SUGAR & SWEETENERS TOTAL	r=0.04	r=0.44	r=0.51	r=0.44	r=0.29	r=0.47	r= -0.33	r= -0.50	r=0.00	r= -0.02	r=0.06	r=0.24	r=0.29	r=0.31	r=0.29	r=0.49	r= -0.26	r= -0.28	REFINED SUGAR & SWEETENERS TOTAL	r= -0.39	r= -0.08	r= -0.17	r=0.37	r= -0.16	r= -0.06	r=0.31	r=0.27	REFINED SUGAR & SWEETENERS TOTAL	r=0.46
		p<0.001	p<0.001	p=0.004	p=0.008	p<0.001	p=0.035	p=0.286	p=0.637	p=0.009	p<0.001	p=0.155	p=0.019	p=0.012	p=0.004	p=0.018	p=0.015	p=0.019	p=0.063		p=0.808	p=0.005	p<0.001	p=0.005	p=0.076	p=0.003	p=0.041	p=0.001	p=0.990	p=0.927	p=0.701	p=0.142	p=0.070	p=0.052	p=0.078	p=0.002	p=0.113	p=0.090		p=0.014	p=0.635	p=0.313	p=0.021	p=0.327	p=0.712	p=0.053	p=0.090		p=0.003
14	REFINED SUGAR	r=0.47	r=0.45	r=0.42	r=0.29	r=0.45	r= -0.29	r=0.10	r=0.17	r=0.38	r=0.49	r=0.36	r=0.28	r=0.39	r=0.39	r=0.43	r=0.34	r=0.38	r=0.27	REFINED SUGAR	r=0.00	r=0.31	r=0.45	r=0.39	r=0.23	r=0.46	r= -0.45	r= -0.60	r=0.01	r= -0.03	r=0.06	r=0.19	r=0.21	r=0.28	r=0.30	r=0.32	r= -0.25	r= -0.28	REFINED SUGAR	r= -0.34	r= -0.18	r= -0.15	r=0.27	r= -0.25	r= -0.07	r=0.15	r=0.09	REFINED SUGAR	r=0.40
		p=0.002	p=0.004	p=0.007	p=0.078	p=0.004	p=0.072	p=0.563	p=0.295	p=0.018	p=0.002	p=0.026	p=0.079	p=0.014	p=0.013	p=0.006	p=0.034	p=0.017	p=0.092		p=0.999	p=0.057	p=0.005	p=0.015	p=0.150	p=0.003	p=0.004	p<0.001	p=0.974	p=0.865	p=0.708	p=0.251	p=0.209	p=0.081	p=0.065	p=0.050	p=0.130	p=0.084		p=0.032	p=0.277	p=0.360	p=0.098	p=0.120	p=0.653	p=0.353	p=0.573		p=0.013
15	OILCROPS TOTAL	r= -0.01	r= -0.14	r= -0.21	r= -0.12	r=0.02	r= -0.46	r= -0.30	r= -0.37	r= -0.20	r= -0.20	r=0.14	r= -0.06	r= -0.19	r= -0.17	r= -0.05	r= -0.07	r=0.21	r=0.29	OILCROPS TOTAL	r= -0.45	r= -0.24	r= -0.36	r= -0.10	r= -0.37	r= -0.35	r= -0.01	r= -0.03	r= -0.09	r= -0.18	r= -0.26	r= -0.25	r= -0.36	r= -0.40	r=0.22	r= -0.05	r= -0.20	r= -0.07	OILCROPS TOTAL	r= -0.26	r=0.19	r= -0.17	r= -0.13	r=0.23	r=0.15	r= -0.14	r= -0.16	OILCROPS TOTAL	r= -0.38
		p=0.970	p=0.398	p=0.204	p=0.465	p=0.898	p=0.004	p=0.067	p=0.022	p=0.219	p=0.225	p=0.381	p=0.703	p=0.241	p=0.305	p=0.743	p=0.658	p=0.204	p=0.073		p=0.004	p=0.140	p=0.025	p=0.562	p=0.021	p=0.030	p=0.942	p=0.874	p=0.582	p=0.269	p=0.116	p=0.128	p=0.023	p=0.013	p=0.175	p=0.762	p=0.231	p=0.652		p=0.105	p=0.252	p=0.301	p=0.437	p=0.167	p=0.356	p=0.406	p=0.327		p=0.018
16	OLIVES	r= -0.16	r= -0.25	r= -0.32	r= -0.25	r= -0.17	r= -0.34	r= -0.32	r= -0.39	r= -0.35	r= -0.35	r=0.05	r= -0.10	r= -0.35	r= -0.36	r= -0.21	r= -0.22	r=0.09	r=0.18	OLIVES	r= -0.42	r= -0.32	r= -0.47	r= -0.26	r= -0.51	r= -0.50	r=0.03	r=0.06	r= -0.16	r= -0.25	r= -0.27	r= -0.34	r= -0.35	r= -0.43	r=0.10	r= -0.12	r= -0.02	r=0.11	OLIVES	r= -0.15	r=0.18	r= -0.09	r= -0.21	r=0.31	r=0.22	r= -0.17	r= -0.16	OLIVES	r= -0.48
		p=0.346	p=0.118	p=0.050	p=0.129	p=0.305	p=0.036	p=0.046	p=0.016	p=0.031	p=0.029	p=0.748	p=0.560	p=0.030	p=0.026	p=0.200	p=0.189	p=0.577	p=0.265		p=0.009	p=0.048	p=0.003	p=0.115	p<0.001	p=0.001	p=0.865	p=0.728	p=0.336	p=0.127	p=0.097	p=0.035	p=0.027	p=0.007	p=0.560	p=0.479	p=0.900	p=0.503		p=0.362	p=0.270	p=0.568	p=0.201	p=0.054	p=0.172	p=0.287	p=0.317		p=0.002
17	TREENUTS	r=0.26	r=0.15	r=0.17	r=0.20	r=0.28	r= -0.57	r= -0.31	r= -0.40	r=0.21	r=0.26	r=0.45	r=0.24	r=0.26	r=0.23	r=0.33	r=0.25	r=0.27	r=0.36	TREENUTS	r= -0.26	r=0.04	r= -0.11	r=0.04	r= -0.06	r=0.01	r=0.21	r= -0.08	r=0.13	r= -0.11	r= -0.27	r= -0.03	r= -0.23	r= -0.30	r=0.42	r=0.11	r= -0.41	r= -0.34	TREENUTS	r= -0.32	r= -0.03	r= -0.19	r=0.04	r= -0.05	r= -0.05	r=0.19	r= -0.06	TREENUTS	r=0.07
		p=0.103	p=0.358	p=0.298	p=0.214	p=0.084	p<0.001	p=0.054	p=0.011	p=0.200	p=0.113	p=0.004	p=0.145	p=0.106	p=0.155	p=0.043	p=0.118	p=0.099	p=0.026		p=0.115	p=0.818	p=0.505	p=0.821	p=0.717	p=0.958	p=0.206	p=0.648	p=0.435	p=0.508	p=0.100	p=0.836	p=0.168	p=0.060	p=0.008	p=0.492	p=0.009	p=0.036		p=0.050	p=0.842	p=0.236	p=0.799	p=0.766	p=0.757	p=0.251	p=0.724		p=0.693
18	PLANT OILS TOTAL	r=0.36	r=0.27	r=0.22	r=0.24	r=0.30	r= -0.40	r= -0.15	r= -0.15	r=0.25	r=0.23	r=0.44	r=0.30	r=0.37	r=0.35	r=0.36	r=0.42	r=0.36	r=0.39	PLANT OILS TOTAL	r= -0.02	r=0.15	r=0.07	r=0.13	r=0.26	r=0.17	r=0.35	r=0.04	r=0.15	r=0.04	r= -0.12	r=0.10	r=0.00	r= -0.13	r=0.39	r=0.07	r= -0.42	r= -0.39	PLANT OILS TOTAL	r= -0.14	r= -0.02	r= -0.02	r=0.08	r= -0.13	r= -0.14	r=0.33	r=0.03	PLANT OILS TOTAL	r=0.28
		p=0.023	p=0.096	p=0.180	p=0.147	p=0.062	p=0.011	p=0.378	p=0.351	p=0.128	p=0.161	p=0.005	p=0.065	p=0.020	p=0.028	p=0.024	p=0.008	p=0.026	p=0.016		p=0.894	p=0.359	p=0.653	p=0.417	p=0.115	p=0.308	p=0.028	p=0.820	p=0.348	p=0.817	p=0.459	p=0.563	p=0.999	p=0.448	p=0.014	p=0.678	p=0.007	p=0.014		p=0.403	p=0.897	p=0.881	p=0.609	p=0.424	p=0.386	p=0.041	p=0.864		p=0.084
19	OLIVE OIL	r=0.08	r=0.01	r= -0.09	r= -0.12	r= -0.03	r= -0.33	r= -0.28	r= -0.21	r= -0.14	r= -0.13	r=0.24	r=0.21	r=0.05	r= -0.02	r=0.09	r=0.10	r=0.20	r=0.20	OLIVE OIL	r= -0.26	r= -0.25	r= -0.30	r= -0.21	r= -0.13	r= -0.16	r=0.30	r=0.12	r=0.10	r= -0.11	r= -0.22	r= -0.15	r= -0.17	r= -0.32	r=0.25	r= -0.14	r= -0.19	r= -0.15	OLIVE OIL	r= -0.04	r= -0.13	r= -0.05	r= -0.19	r= -0.02	r= -0.05	r=0.14	r= -0.03	OLIVE OIL	r= -0.13
		p=0.644	p=0.948	p=0.602	p=0.450	p=0.870	p=0.042	p=0.088	p=0.191	p=0.399	p=0.440	p=0.140	p=0.207	p=0.752	p=0.884	p=0.592	p=0.559	p=0.232	p=0.215		p=0.113	p=0.124	p=0.068	p=0.208	p=0.444	p=0.326	p=0.062	p=0.462	p=0.557	p=0.509	p=0.170	p=0.376	p=0.293	p=0.050	p=0.119	p=0.410	p=0.247	p=0.356		p=0.805	p=0.435	p=0.782	p=0.235	p=0.903	p=0.756	p=0.406	p=0.840		p=0.417
20	SOYBEAN OIL	r=0.65	r=0.61	r=0.58	r=0.49	r=0.48	r= -0.32	r= -0.02	r= -0.08	r=0.50	r=0.60	r=0.29	r=0.13	r=0.62	r=0.61	r=0.68	r=0.60	r=0.27	r=0.30	SOYBEAN OIL	r= -0.14	r=0.32	r=0.32	r=0.33	r=0.38	r=0.61	r= -0.15	r= -0.37	r=0.25	r=0.11	r= -0.18	r=0.21	r=0.26	r=0.25	r=0.40	r=0.42	r= -0.38	r= -0.39	SOYBEAN OIL	r= -0.38	r= -0.12	r= -0.22	r=0.36	r= -0.06	r=0.03	r=0.32	r=0.21	SOYBEAN OIL	r=0.55
		p<0.001	p<0.001	p<0.001	p=0.002	p=0.002	p=0.046	p=0.884	p=0.646	p=0.001	p<0.001	p=0.073	p=0.415	p<0.001	p<0.001	p<0.001	p<0.001	p=0.094	p=0.061		p=0.380	p=0.046	p=0.049	p=0.041	p=0.017	p<0.001	p=0.362	p=0.021	p=0.119	p=0.508	p=0.274	p=0.195	p=0.117	p=0.128	p=0.012	p=0.007	p=0.017	p=0.015		p=0.016	p=0.485	p=0.188	p=0.024	p=0.710	p=0.836	p=0.048	p=0.189		p<0.001
21	SUNFLOWER OIL	r= -0.57	r= -0.52	r= -0.60	r= -0.33	r= -0.43	r=0.41	r= -0.02	r=0.08	r= -0.48	r= -0.54	r= -0.10	r= -0.08	r= -0.49	r= -0.52	r= -0.52	r= -0.53	r= -0.30	r= -0.35	SUNFLOWER OIL	r=0.33	r= -0.27	r= -0.27	r= -0.43	r= -0.09	r= -0.28	r=0.25	r=0.17	r= -0.07	r= -0.10	r=0.17	r= -0.25	r= -0.30	r= -0.41	r= -0.03	r= -0.35	r=0.41	r=0.37	SUNFLOWER OIL	r=0.66	r=0.10	r=0.53	r= -0.31	r=0.01	r= -0.16	r= -0.23	r= -0.20	SUNFLOWER OIL	r= -0.32
		p<0.001	p=0.001	p<0.001	p=0.041	p=0.007	p=0.009	p=0.908	p=0.642	p=0.002	p<0.001	p=0.530	p=0.608	p=0.002	p<0.001	p<0.001	p<0.001	p=0.064	p=0.027		p=0.041	p=0.099	p=0.092	p=0.006	p=0.568	p=0.088	p=0.120	p=0.303	p=0.667	p=0.547	p=0.300	p=0.129	p=0.060	p=0.010	p=0.837	p=0.031	p=0.010	p=0.021		p<0.001	p=0.539	p<0.001	p=0.057	p=0.947	p=0.334	p=0.155	p=0.216		p=0.044
22	CEREALS TOTAL	r= -0.64	r= -0.62	r= -0.59	r= -0.48	r= -0.62	r=0.48	r=0.01	r=0.20	r= -0.56	r= -0.59	r= -0.28	r= -0.27	r= -0.61	r= -0.62	r= -0.53	r= -0.44	r= -0.48	r= -0.45	CEREALS TOTAL	r=0.07	r= -0.46	r= -0.43	r= -0.44	r= -0.37	r= -0.51	r=0.13	r=0.40	r= -0.12	r= -0.10	r=0.16	r= -0.22	r= -0.13	r= -0.16	r= -0.28	r= -0.33	r=0.52	r=0.48	CEREALS TOTAL	r=0.49	r=0.13	r=0.21	r= -0.49	r=0.12	r=0.04	r= -0.23	r= -0.12	CEREALS TOTAL	r= -0.52
		p<0.001	p<0.001	p<0.001	p=0.002	p<0.001	p=0.002	p=0.939	p=0.218	p<0.001	p<0.001	p=0.081	p=0.091	p<0.001	p<0.001	p<0.001	p=0.005	p=0.002	p=0.004		p=0.667	p=0.003	p=0.006	p=0.005	p=0.019	p<0.001	p=0.422	p=0.012	p=0.480	p=0.564	p=0.337	p=0.168	p=0.438	p=0.346	p=0.087	p=0.042	p<0.001	p=0.002		p=0.002	p=0.429	p=0.192	p=0.001	p=0.464	p=0.832	p=0.165	p=0.454		p<0.001
23	MAIZE	r= -0.58	r= -0.59	r= -0.37	r= -0.28	r= -0.35	r=0.32	r= -0.15	r= -0.15	r= -0.30	r= -0.32	r= -0.33	r= -0.31	r= -0.34	r= -0.33	r= -0.38	r= -0.38	r= -0.60	r= -0.62	MAIZE	r=0.05	r= -0.24	r= -0.33	r= -0.24	r= -0.19	r= -0.26	r=0.37	r=0.66	r= -0.12	r= -0.04	r= -0.05	r= -0.13	r= -0.39	r= -0.36	r= -0.32	r= -0.32	r=0.09	r=0.03	MAIZE	r=0.38	r=0.09	r=0.06	r= -0.20	r= -0.07	r= -0.17	r= -0.24	r= -0.22	MAIZE	r= -0.41
		p<0.001	p<0.001	p=0.021	p=0.089	p=0.030	p=0.046	p=0.368	p=0.368	p=0.061	p=0.049	p=0.041	p=0.057	p=0.037	p=0.042	p=0.017	p=0.016	p<0.001	p<0.001		p=0.781	p=0.134	p=0.038	p=0.136	p=0.239	p=0.107	p=0.020	p<0.001	p=0.469	p=0.803	p=0.784	p=0.443	p=0.014	p=0.026	p=0.048	p=0.046	p=0.574	p=0.855		p=0.017	p=0.587	p=0.716	p=0.218	p=0.650	p=0.305	p=0.134	p=0.180		p=0.009
24	RYE	r=0.02	r=0.05	r=0.03	r= -0.22	r= -0.29	r=0.22	r=0.24	r=0.34	r= -0.06	r= -0.07	r= -0.02	r=0.01	r= -0.15	r= -0.19	r= -0.09	r= -0.01	r=0.12	r=0.19	RYE	r=0.15	r= -0.18	r=0.17	r= -0.16	r= -0.07	r= -0.11	r= -0.35	r= -0.31	r=0.00	r=0.10	r=0.17	r= -0.03	r=0.45	r=0.52	r= -0.18	r= -0.14	r=0.42	r=0.30	RYE	r=0.04	r= -0.31	r=0.12	r= -0.18	r= -0.15	r=0.08	r=0.12	r=0.27	RYE	r=0.07
		p=0.925	p=0.761	p=0.873	p=0.172	p=0.077	p=0.186	p=0.145	p=0.035	p=0.710	p=0.685	p=0.901	p=0.947	p=0.351	p=0.257	p=0.600	p=0.963	p=0.455	p=0.256		p=0.348	p=0.271	p=0.309	p=0.340	p=0.669	p=0.517	p=0.030	p=0.058	p=0.993	p=0.563	p=0.288	p=0.853	p=0.005	p<0.001	p=0.286	p=0.399	p=0.007	p=0.061		p=0.818	p=0.055	p=0.459	p=0.282	p=0.350	p=0.614	p=0.470	p=0.101		p=0.683
25	WHEAT	r= -0.29	r= -0.29	r= -0.47	r= -0.20	r= -0.25	r=0.17	r=0.00	r=0.15	r= -0.39	r= -0.41	r= -0.07	r= -0.08	r= -0.39	r= -0.37	r= -0.29	r= -0.22	r= -0.15	r= -0.15	WHEAT	r= -0.02	r= -0.20	r= -0.36	r= -0.24	r= -0.21	r= -0.32	r=0.04	r=0.11	r=0.00	r= -0.06	r=0.13	r= -0.14	r= -0.09	r= -0.19	r=0.06	r= -0.01	r=0.26	r=0.34	WHEAT	r=0.25	r=0.31	r=0.17	r= -0.27	r=0.28	r=0.13	r= -0.12	r= -0.09	WHEAT	r= -0.34
		p=0.072	p=0.078	p=0.003	p=0.230	p=0.119	p=0.292	p=0.983	p=0.360	p=0.015	p=0.010	p=0.682	p=0.623	p=0.015	p=0.020	p=0.074	p=0.182	p=0.366	p=0.363		p=0.908	p=0.234	p=0.026	p=0.138	p=0.202	p=0.046	p=0.806	p=0.495	p=0.981	p=0.701	p=0.429	p=0.390	p=0.574	p=0.254	p=0.701	p=0.932	p=0.105	p=0.034		p=0.133	p=0.051	p=0.300	p=0.099	p=0.081	p=0.434	p=0.477	p=0.573		p=0.033
26	POTATOES	r= -0.04	r=0.01	r= -0.04	r= -0.36	r= -0.27	r=0.26	r=0.09	r=0.39	r= -0.18	r= -0.08	r=0.12	r=0.27	r= -0.12	r= -0.15	r= -0.05	r=0.02	r=0.17	r=0.11	POTATOES	r=0.27	r= -0.22	r=0.51	r=0.14	r= -0.01	r= -0.05	r= -0.38	r= -0.37	r= -0.12	r= -0.11	r=0.04	r= -0.21	r=0.36	r=0.43	r= -0.30	r= -0.30	r=0.44	r=0.26	POTATOES	r=0.22	r= -0.25	r=0.24	r= -0.19	r= -0.28	r= -0.17	r= -0.06	r=0.09	POTATOES	r=0.06
		p=0.829	p=0.971	p=0.793	p=0.026	p=0.100	p=0.109	p=0.581	p=0.015	p=0.283	p=0.618	p=0.477	p=0.090	p=0.485	p=0.378	p=0.754	p=0.882	p=0.300	p=0.514		p=0.090	p=0.182	p<0.001	p=0.384	p=0.965	p=0.746	p=0.018	p=0.019	p=0.463	p=0.517	p=0.831	p=0.207	p=0.025	p=0.007	p=0.060	p=0.062	p=0.005	p=0.117		p=0.180	p=0.128	p=0.142	p=0.255	p=0.086	p=0.313	p=0.732	p=0.584		p=0.720
27	LEGUMES TOTAL	r= -0.28	r= -0.27	r= -0.39	r= -0.22	r= -0.12	r=0.04	r=0.01	r=0.07	r= -0.31	r= -0.36	r=0.06	r= -0.01	r= -0.23	r= -0.24	r= -0.21	r= -0.27	r= -0.12	r= -0.13	LEGUMES TOTAL	r= -0.20	r= -0.19	r= -0.40	r= -0.20	r= -0.09	r= -0.26	r=0.05	r=0.12	r=0.10	r= -0.01	r= -0.06	r= -0.28	r= -0.28	r= -0.34	r=0.16	r= -0.06	r=0.00	r=0.10	LEGUMES TOTAL	r=0.28	r=0.39	r=0.23	r= -0.17	r=0.31	r=0.09	r= -0.25	r= -0.28	LEGUMES TOTAL	r= -0.31
		p=0.081	p=0.095	p=0.015	p=0.177	p=0.474	p=0.821	p=0.956	p=0.692	p=0.053	p=0.025	p=0.707	p=0.947	p=0.162	p=0.139	p=0.190	p=0.093	p=0.459	p=0.422		p=0.213	p=0.239	p=0.011	p=0.233	p=0.578	p=0.115	p=0.741	p=0.452	p=0.526	p=0.947	p=0.700	p=0.086	p=0.086	p=0.033	p=0.335	p=0.726	p=0.989	p=0.553		p=0.087	p=0.014	p=0.154	p=0.307	p=0.053	p=0.594	p=0.131	p=0.090		p=0.052
28	VEGETABLES TOTAL	r= -0.34	r= -0.42	r= -0.56	r= -0.43	r= -0.28	r= -0.11	r= -0.20	r= -0.19	r= -0.59	r= -0.56	r= -0.10	r= -0.01	r= -0.45	r= -0.48	r= -0.41	r= -0.41	r= -0.17	r= -0.13	VEGETABLES TOTAL	r= -0.17	r= -0.42	r= -0.54	r= -0.41	r= -0.45	r= -0.56	r=0.14	r=0.17	r= -0.09	r= -0.29	r= -0.18	r= -0.46	r= -0.50	r= -0.59	r=0.21	r= -0.24	r=0.14	r=0.20	VEGETABLES TOTAL	r=0.27	r=0.24	r=0.15	r= -0.40	r=0.19	r=0.02	r= -0.23	r= -0.28	VEGETABLES TOTAL	r= -0.57
		p=0.032	p=0.008	p<0.001	p=0.007	p=0.081	p=0.503	p=0.218	p=0.240	p<0.001	p<0.001	p=0.539	p=0.929	p=0.004	p=0.002	p=0.010	p=0.009	p=0.310	p=0.438		p=0.287	p=0.008	p<0.001	p=0.010	p=0.004	p<0.001	p=0.410	p=0.309	p=0.600	p=0.069	p=0.274	p=0.003	p=0.001	p<0.001	p=0.202	p=0.139	p=0.379	p=0.226		p=0.092	p=0.148	p=0.361	p=0.011	p=0.245	p=0.892	p=0.159	p=0.083		p<0.001
29	ONIONS	r= -0.56	r= -0.61	r= -0.75	r= -0.61	r= -0.57	r=0.25	r= -0.12	r=0.00	r= -0.69	r= -0.68	r= -0.24	r= -0.21	r= -0.67	r= -0.67	r= -0.69	r= -0.65	r= -0.34	r= -0.35	ONIONS	r=0.10	r= -0.51	r= -0.30	r= -0.41	r= -0.32	r= -0.55	r=0.04	r=0.14	r= -0.11	r= -0.13	r=0.10	r= -0.34	r= -0.28	r= -0.29	r= -0.11	r= -0.37	r=0.52	r=0.45	ONIONS	r=0.51	r=0.18	r=0.35	r= -0.38	r=0.17	r=0.06	r= -0.40	r= -0.30	ONIONS	r= -0.59
		p<0.001	p<0.001	p<0.001	p<0.001	p<0.001	p=0.126	p=0.468	p=0.993	p<0.001	p<0.001	p=0.141	p=0.210	p<0.001	p<0.001	p<0.001	p<0.001	p=0.033	p=0.029		p=0.545	p<0.001	p=0.067	p=0.009	p=0.047	p<0.001	p=0.816	p=0.387	p=0.492	p=0.445	p=0.529	p=0.035	p=0.081	p=0.070	p=0.522	p=0.019	p<0.001	p=0.004		p<0.001	p=0.264	p=0.027	p=0.018	p=0.302	p=0.702	p=0.011	p=0.068		p<0.001
30	TOMATOES	r= -0.19	r= -0.27	r= -0.38	r= -0.28	r= -0.14	r= -0.24	r= -0.23	r= -0.24	r= -0.38	r= -0.37	r=0.08	r=0.07	r= -0.25	r= -0.30	r= -0.20	r= -0.21	r=0.03	r=0.07	TOMATOES	r= -0.24	r= -0.36	r= -0.49	r= -0.34	r= -0.36	r= -0.38	r=0.19	r=0.11	r= -0.09	r= -0.31	r= -0.16	r= -0.29	r= -0.46	r= -0.57	r=0.22	r= -0.21	r= -0.01	r=0.04	TOMATOES	r=0.08	r=0.01	r=0.01	r= -0.32	r=0.13	r=0.00	r= -0.15	r= -0.22	TOMATOES	r= -0.43
		p=0.246	p=0.093	p=0.018	p=0.081	p=0.379	p=0.149	p=0.156	p=0.135	p=0.018	p=0.021	p=0.611	p=0.651	p=0.121	p=0.059	p=0.215	p=0.193	p=0.838	p=0.689		p=0.147	p=0.025	p=0.002	p=0.032	p=0.024	p=0.016	p=0.239	p=0.492	p=0.568	p=0.057	p=0.329	p=0.073	p=0.004	p<0.001	p=0.176	p=0.206	p=0.933	p=0.787		p=0.626	p=0.972	p=0.976	p=0.044	p=0.424	p=0.991	p=0.372	p=0.171		p=0.006
31	SPICES	r= -0.31	r= -0.33	r= -0.23	r=0.00	r= -0.21	r=0.14	r= -0.22	r= -0.07	r= -0.11	r= -0.13	r= -0.35	r= -0.23	r= -0.23	r= -0.22	r= -0.26	r= -0.34	r= -0.43	r= -0.43	SPICES	r=0.06	r=0.10	r= -0.15	r= -0.04	r= -0.06	r= -0.14	r= -0.02	r=0.19	r=0.16	r=0.17	r= -0.11	r= -0.17	r= -0.21	r= -0.20	r= -0.10	r= -0.02	r= -0.10	r= -0.06	SPICES	r=0.23	r=0.32	r=0.21	r=0.11	r= -0.04	r= -0.08	r= -0.26	r= -0.29	SPICES	r= -0.22
		p=0.058	p=0.038	p=0.155	p=0.976	p=0.206	p=0.397	p=0.169	p=0.691	p=0.509	p=0.425	p=0.029	p=0.158	p=0.150	p=0.181	p=0.103	p=0.031	p=0.006	p=0.006		p=0.700	p=0.544	p=0.360	p=0.795	p=0.736	p=0.394	p=0.916	p=0.258	p=0.340	p=0.307	p=0.522	p=0.313	p=0.201	p=0.232	p=0.562	p=0.888	p=0.533	p=0.714		p=0.153	p=0.045	p=0.204	p=0.506	p=0.795	p=0.624	p=0.109	p=0.070		p=0.189
32	PLANT PROTEIN	r= -0.43	r= -0.44	r= -0.54	r= -0.49	r= -0.47	r=0.24	r= -0.11	r=0.11	r= -0.56	r= -0.56	r= -0.26	r= -0.16	r= -0.50	r= -0.54	r= -0.40	r= -0.39	r= -0.36	r= -0.36	PLANT PROTEIN	r= -0.10	r= -0.42	r= -0.39	r= -0.31	r= -0.47	r= -0.58	r=0.01	r=0.24	r= -0.11	r= -0.18	r= -0.03	r= -0.34	r= -0.21	r= -0.21	r= -0.18	r= -0.30	r=0.34	r=0.35	PLANT PROTEIN	r=0.31	r=0.17	r=0.15	r= -0.41	r=0.13	r=0.03	r= -0.24	r= -0.18	PLANT PROTEIN	r= -0.56
		p=0.006	p=0.005	p<0.001	p=0.001	p=0.002	p=0.136	p=0.487	p=0.522	p<0.001	p<0.001	p=0.116	p=0.332	p=0.001	p<0.001	p=0.012	p=0.015	p=0.027	p=0.025		p=0.545	p=0.007	p=0.015	p=0.051	p=0.002	p<0.001	p=0.968	p=0.148	p=0.498	p=0.268	p=0.869	p=0.032	p=0.207	p=0.189	p=0.283	p=0.068	p=0.036	p=0.030		p=0.052	p=0.307	p=0.370	p=0.009	p=0.418	p=0.833	p=0.149	p=0.270		p<0.001
33	PLANT FAT	r=0.43	r=0.32	r=0.24	r=0.24	r=0.35	r= -0.52	r= -0.18	r= -0.23	r=0.22	r=0.23	r=0.36	r=0.28	r=0.37	r=0.34	r=0.39	r=0.39	r=0.39	r=0.39	PLANT FAT	r= -0.14	r=0.10	r=0.02	r=0.12	r=0.18	r=0.14	r=0.30	r=0.00	r=0.14	r=0.00	r= -0.21	r=0.04	r= -0.06	r= -0.17	r=0.43	r=0.08	r= -0.47	r= -0.42	PLANT FAT	r= -0.25	r= -0.06	r= -0.10	r=0.08	r= -0.14	r= -0.17	r=0.34	r=0.06	PLANT FAT	r=0.23
		p=0.007	p=0.046	p=0.140	p=0.141	p=0.031	p<0.001	p=0.287	p=0.154	p=0.186	p=0.168	p=0.025	p=0.079	p=0.022	p=0.037	p=0.014	p=0.013	p=0.013	p=0.015		p=0.388	p=0.542	p=0.909	p=0.457	p=0.278	p=0.395	p=0.060	p=0.998	p=0.398	p=0.984	p=0.203	p=0.802	p=0.739	p=0.287	p=0.006	p=0.627	p=0.003	p=0.008		p=0.132	p=0.698	p=0.532	p=0.607	p=0.389	p=0.297	p=0.034	p=0.716		p=0.163
34	MEAT TOTAL	r=0.78	r=0.73	r=0.53	r=0.46	r=0.59	r= -0.44	r= -0.16	r= -0.09	r=0.44	r=0.47	r=0.19	r=0.36	r=0.63	r=0.63	r=0.59	r=0.59	r=0.58	r=0.57	MEAT TOTAL	r=0.07	r=0.44	r=0.35	r=0.40	r=0.45	r=0.43	r=0.14	r= -0.24	r=0.28	r=0.16	r= -0.07	r=0.38	r=0.22	r=0.14	r=0.41	r=0.36	r= -0.54	r= -0.54	MEAT TOTAL	r= -0.41	r= -0.05	r= -0.17	r=0.41	r= -0.32	r= -0.24	r=0.46	r=0.28	MEAT TOTAL	r=0.56
		p<0.001	p<0.001	p<0.001	p=0.003	p<0.001	p=0.005	p=0.341	p=0.569	p=0.005	p=0.003	p=0.237	p=0.023	p<0.001	p<0.001	p<0.001	p<0.001	p<0.001	p<0.001		p=0.660	p=0.005	p=0.027	p=0.012	p=0.004	p=0.007	p=0.384	p=0.140	p=0.080	p=0.340	p=0.694	p=0.018	p=0.188	p=0.383	p=0.009	p=0.025	p<0.001	p<0.001		p=0.010	p=0.784	p=0.314	p=0.010	p=0.044	p=0.145	p=0.003	p=0.085		p<0.001
35	BEEF	r=0.56	r=0.56	r=0.56	r=0.36	r=0.53	r= -0.49	r=0.06	r= -0.08	r=0.49	r=0.54	r=0.29	r=0.48	r=0.53	r=0.48	r=0.53	r=0.55	r=0.40	r=0.50	BEEF	r= -0.15	r=0.36	r=0.26	r=0.44	r=0.07	r=0.26	r=0.04	r= -0.24	r= -0.05	r= -0.22	r= -0.22	r=0.14	r=0.11	r=0.10	r=0.04	r=0.16	r= -0.29	r= -0.24	BEEF	r= -0.52	r= -0.02	r= -0.28	r=0.25	r= -0.14	r= -0.16	r=0.38	r=0.18	BEEF	r=0.41
		p<0.001	p<0.001	p<0.001	p=0.024	p<0.001	p=0.001	p=0.697	p=0.617	p=0.001	p<0.001	p=0.076	p=0.002	p<0.001	p=0.002	p<0.001	p<0.001	p=0.011	p=0.001		p=0.360	p=0.023	p=0.110	p=0.005	p=0.666	p=0.108	p=0.803	p=0.141	p=0.782	p=0.185	p=0.188	p=0.387	p=0.503	p=0.546	p=0.808	p=0.337	p=0.075	p=0.141		p<0.001	p=0.913	p=0.081	p=0.129	p=0.409	p=0.323	p=0.018	p=0.269		p=0.010
36	PORK	r=0.53	r=0.48	r=0.31	r=0.42	r=0.32	r= -0.20	r= -0.09	r=0.03	r=0.36	r=0.31	r=0.19	r=0.25	r=0.42	r=0.48	r=0.34	r=0.42	r=0.39	r=0.45	PORK	r=0.28	r=0.37	r=0.25	r=0.15	r=0.56	r=0.33	r=0.24	r= -0.09	r=0.44	r=0.40	r=0.19	r=0.47	r=0.28	r=0.23	r=0.43	r=0.36	r= -0.39	r= -0.43	PORK	r= -0.13	r=0.01	r=0.03	r=0.29	r= -0.23	r= -0.10	r=0.43	r=0.24	PORK	r=0.50
		p<0.001	p=0.002	p=0.059	p=0.008	p=0.046	p=0.232	p=0.598	p=0.848	p=0.023	p=0.052	p=0.237	p=0.132	p=0.008	p=0.002	p=0.032	p=0.008	p=0.015	p=0.004		p=0.085	p=0.019	p=0.121	p=0.365	p<0.001	p=0.038	p=0.146	p=0.588	p=0.005	p=0.012	p=0.252	p=0.002	p=0.081	p=0.157	p=0.006	p=0.025	p=0.015	p=0.007		p=0.424	p=0.942	p=0.836	p=0.071	p=0.153	p=0.532	p=0.006	p=0.134		p=0.001
37	POULTRY	r=0.51	r=0.49	r=0.30	r=0.22	r=0.40	r= -0.22	r= -0.19	r=0.05	r=0.15	r=0.21	r=0.09	r=0.14	r=0.44	r=0.44	r=0.37	r=0.35	r=0.47	r=0.37	POULTRY	r=0.17	r=0.26	r=0.35	r=0.40	r=0.41	r=0.36	r=0.07	r= -0.22	r=0.20	r=0.08	r=0.01	r=0.21	r=0.10	r=0.01	r=0.29	r=0.10	r= -0.29	r= -0.33	POULTRY	r= -0.12	r=0.04	r= -0.03	r=0.24	r= -0.42	r= -0.46	r=0.18	r=0.14	POULTRY	r=0.39
		p<0.001	p=0.002	p=0.063	p=0.173	p=0.011	p=0.171	p=0.248	p=0.784	p=0.347	p=0.201	p=0.605	p=0.402	p=0.005	p=0.005	p=0.020	p=0.027	p=0.003	p=0.021		p=0.295	p=0.116	p=0.028	p=0.011	p=0.009	p=0.026	p=0.652	p=0.170	p=0.233	p=0.629	p=0.969	p=0.196	p=0.532	p=0.934	p=0.072	p=0.528	p=0.074	p=0.037		p=0.485	p=0.797	p=0.867	p=0.138	p=0.007	p=0.003	p=0.275	p=0.412		p=0.014
38	MEAT PROTEIN	r=0.80	r=0.73	r=0.55	r=0.42	r=0.61	r= -0.48	r= -0.17	r= -0.14	r=0.43	r=0.49	r=0.17	r=0.35	r=0.65	r=0.64	r=0.61	r=0.59	r=0.55	r=0.52	MEAT PROTEIN	r=0.00	r=0.42	r=0.37	r=0.44	r=0.37	r=0.41	r=0.10	r= -0.25	r=0.20	r=0.07	r= -0.15	r=0.30	r=0.15	r=0.10	r=0.34	r=0.30	r= -0.54	r= -0.53	MEAT PROTEIN	r= -0.45	r= -0.07	r= -0.24	r=0.42	r= -0.32	r= -0.22	r=0.44	r=0.25	MEAT PROTEIN	r=0.51
		p<0.001	p<0.001	p<0.001	p=0.008	p<0.001	p=0.002	p=0.302	p=0.403	p=0.006	p=0.002	p=0.299	p=0.030	p<0.001	p<0.001	p<0.001	p<0.001	p<0.001	p=0.001		p=0.998	p=0.008	p=0.022	p=0.005	p=0.022	p=0.010	p=0.529	p=0.122	p=0.226	p=0.669	p=0.347	p=0.060	p=0.354	p=0.534	p=0.036	p=0.060	p<0.001	p<0.001		p=0.004	p=0.690	p=0.144	p=0.008	p=0.048	p=0.184	p=0.006	p=0.126		p<0.001
39	MEAT FAT	r=0.73	r=0.77	r=0.64	r=0.45	r=0.62	r= -0.47	r= -0.02	r= -0.16	r=0.58	r=0.54	r=0.21	r=0.37	r=0.72	r=0.69	r=0.63	r=0.59	r=0.47	r=0.43	MEAT FAT	r= -0.08	r=0.49	r=0.40	r=0.52	r=0.20	r=0.31	r=0.13	r= -0.15	r= -0.01	r= -0.04	r= -0.17	r=0.32	r=0.12	r=0.11	r=0.06	r=0.20	r= -0.57	r= -0.52	MEAT FAT	r= -0.55	r= -0.15	r= -0.29	r=0.48	r= -0.21	r= -0.18	r=0.41	r=0.25	MEAT FAT	r=0.49
		p<0.001	p<0.001	p<0.001	p=0.004	p<0.001	p=0.002	p=0.902	p=0.316	p<0.001	p<0.001	p=0.192	p=0.020	p<0.001	p<0.001	p<0.001	p<0.001	p=0.003	p=0.006		p=0.631	p=0.001	p=0.011	p<0.001	p=0.233	p=0.052	p=0.424	p=0.363	p=0.954	p=0.802	p=0.314	p=0.046	p=0.463	p=0.490	p=0.724	p=0.218	p<0.001	p=0.001		p<0.001	p=0.353	p=0.076	p=0.002	p=0.192	p=0.263	p=0.010	p=0.131		p=0.002
40	BEEF & PORK FAT	r=0.63	r=0.68	r=0.60	r=0.45	r=0.55	r= -0.41	r=0.08	r= -0.09	r=0.63	r=0.55	r=0.28	r=0.40	r=0.68	r=0.68	r=0.57	r=0.57	r=0.38	r=0.42	BEEF & PORK FAT	r= -0.01	r=0.49	r=0.38	r=0.45	r=0.22	r=0.28	r=0.19	r= -0.09	r=0.03	r=0.01	r= -0.06	r=0.37	r=0.16	r=0.18	r=0.01	r=0.16	r= -0.49	r= -0.46	BEEF & PORK FAT	r= -0.48	r= -0.15	r= -0.24	r=0.41	r= -0.19	r= -0.16	r=0.43	r=0.25	BEEF & PORK FAT	r=0.49
		p<0.001	p<0.001	p<0.001	p=0.004	p<0.001	p=0.009	p=0.633	p=0.593	p<0.001	p<0.001	p=0.085	p=0.011	p<0.001	p<0.001	p<0.001	p<0.001	p=0.017	p=0.008		p=0.944	p=0.002	p=0.016	p=0.004	p=0.170	p=0.084	p=0.243	p=0.595	p=0.842	p=0.933	p=0.719	p=0.019	p=0.335	p=0.284	p=0.963	p=0.318	p=0.002	p=0.003		p=0.002	p=0.372	p=0.140	p=0.009	p=0.246	p=0.330	p=0.006	p=0.131		p=0.001
41	DAIRY TOTAL	r=0.51	r=0.43	r=0.66	r=0.36	r=0.50	r= -0.47	r= -0.25	r= -0.34	r=0.63	r=0.65	r=0.27	r=0.12	r=0.58	r=0.54	r=0.58	r=0.50	r=0.25	r=0.39	DAIRY TOTAL	r= -0.31	r=0.42	r=0.25	r=0.48	r= -0.11	r=0.15	r= -0.06	r= -0.18	r= -0.10	r= -0.16	r= -0.28	r=0.15	r=0.05	r=0.11	r= -0.08	r=0.22	r= -0.49	r= -0.37	DAIRY TOTAL	r= -0.69	r= -0.06	r= -0.50	r=0.39	r=0.02	r=0.16	r=0.16	r= -0.01	DAIRY TOTAL	r=0.32
		p<0.001	p=0.006	p<0.001	p=0.023	p=0.001	p=0.003	p=0.122	p=0.034	p<0.001	p<0.001	p=0.094	p=0.476	p<0.001	p<0.001	p<0.001	p=0.001	p=0.132	p=0.013		p=0.056	p=0.008	p=0.125	p=0.002	p=0.523	p=0.352	p=0.716	p=0.265	p=0.544	p=0.330	p=0.087	p=0.352	p=0.774	p=0.514	p=0.635	p=0.175	p=0.002	p=0.021		p<0.001	p=0.727	p=0.001	p=0.014	p=0.908	p=0.323	p=0.317	p=0.971		p=0.046
42	MILK	r= -0.29	r= -0.26	r= -0.21	r= -0.38	r= -0.26	r=0.22	r= -0.27	r= -0.19	r= -0.26	r= -0.25	r= -0.17	r= -0.15	r= -0.27	r= -0.26	r= -0.27	r= -0.29	r= -0.18	r= -0.12	MILK	r= -0.13	r= -0.20	r=0.02	r=0.11	r= -0.45	r= -0.43	r= -0.08	r=0.15	r= -0.50	r= -0.44	r= -0.23	r= -0.33	r= -0.23	r= -0.20	r= -0.50	r= -0.26	r=0.22	r=0.31	MILK	r=0.02	r=0.19	r= -0.10	r= -0.11	r=0.17	r=0.05	r= -0.37	r= -0.27	MILK	r= -0.40
		p=0.073	p=0.116	p=0.206	p=0.019	p=0.117	p=0.188	p=0.099	p=0.240	p=0.106	p=0.121	p=0.296	p=0.376	p=0.101	p=0.108	p=0.100	p=0.076	p=0.282	p=0.453		p=0.446	p=0.233	p=0.886	p=0.498	p=0.004	p=0.007	p=0.638	p=0.362	p=0.001	p=0.005	p=0.162	p=0.040	p=0.164	p=0.223	p=0.001	p=0.109	p=0.172	p=0.056		p=0.885	p=0.249	p=0.532	p=0.493	p=0.310	p=0.785	p=0.020	p=0.093		p=0.011
43	CHEESE	r=0.69	r=0.60	r=0.61	r=0.52	r=0.61	r= -0.58	r= -0.24	r= -0.23	r=0.54	r=0.59	r=0.28	r=0.26	r=0.59	r=0.55	r=0.67	r=0.59	r=0.40	r=0.41	CHEESE	r= -0.21	r=0.49	r=0.17	r=0.36	r=0.14	r=0.34	r=0.04	r= -0.21	r=0.19	r=0.07	r= -0.14	r=0.34	r=0.15	r=0.13	r=0.29	r=0.38	r= -0.67	r= -0.60	CHEESE	r= -0.62	r= -0.09	r= -0.33	r=0.43	r= -0.14	r=0.00	r=0.37	r=0.16	CHEESE	r=0.44
		p<0.001	p<0.001	p<0.001	p<0.001	p<0.001	p<0.001	p=0.143	p=0.156	p<0.001	p<0.001	p=0.086	p=0.107	p<0.001	p<0.001	p<0.001	p<0.001	p=0.012	p=0.009		p=0.203	p=0.002	p=0.287	p=0.024	p=0.405	p=0.035	p=0.813	p=0.207	p=0.239	p=0.652	p=0.392	p=0.033	p=0.358	p=0.420	p=0.070	p=0.018	p<0.001	p<0.001		p<0.001	p=0.571	p=0.040	p=0.006	p=0.396	p=0.990	p=0.019	p=0.328		p=0.005
44	DAIRY PROTEIN	r=0.53	r=0.45	r=0.64	r=0.28	r=0.50	r= -0.43	r= -0.27	r= -0.42	r=0.51	r=0.57	r=0.11	r=0.07	r=0.48	r=0.43	r=0.52	r=0.40	r=0.23	r=0.36	DAIRY PROTEIN	r= -0.30	r=0.43	r=0.28	r=0.47	r= -0.17	r=0.11	r= -0.14	r= -0.23	r= -0.18	r= -0.25	r= -0.30	r=0.08	r=0.09	r=0.13	r= -0.06	r=0.26	r= -0.44	r= -0.31	DAIRY PROTEIN	r= -0.71	r= -0.02	r= -0.45	r=0.40	r=0.02	r=0.13	r=0.12	r=0.02	DAIRY PROTEIN	r=0.29
		p=0.001	p=0.004	p<0.001	p=0.090	p=0.001	p=0.006	p=0.101	p=0.008	p<0.001	p<0.001	p=0.490	p=0.676	p=0.002	p=0.006	p<0.001	p=0.011	p=0.156	p=0.025		p=0.061	p=0.006	p=0.086	p=0.002	p=0.297	p=0.517	p=0.412	p=0.167	p=0.262	p=0.121	p=0.064	p=0.613	p=0.582	p=0.421	p=0.721	p=0.115	p=0.005	p=0.055		p<0.001	p=0.912	p=0.004	p=0.013	p=0.890	p=0.417	p=0.470	p=0.920		p=0.069
45	DAIRY FAT	r=0.43	r=0.35	r=0.45	r=0.18	r=0.43	r= -0.45	r= -0.44	r= -0.43	r=0.31	r=0.37	r=0.09	r=0.07	r=0.36	r=0.33	r=0.44	r=0.33	r=0.24	r=0.26	DAIRY FAT	r= -0.40	r=0.29	r=0.12	r=0.47	r= -0.31	r= -0.02	r= -0.09	r= -0.11	r= -0.31	r= -0.34	r= -0.43	r= -0.02	r= -0.17	r= -0.15	r= -0.10	r=0.14	r= -0.51	r= -0.35	DAIRY FAT	r= -0.65	r=0.11	r= -0.47	r=0.36	r=0.08	r=0.10	r= -0.03	r= -0.13	DAIRY FAT	r=0.06
		p=0.006	p=0.028	p=0.004	p=0.279	p=0.007	p=0.004	p=0.005	p=0.007	p=0.057	p=0.020	p=0.599	p=0.673	p=0.025	p=0.039	p=0.005	p=0.040	p=0.144	p=0.104		p=0.012	p=0.070	p=0.469	p=0.002	p=0.057	p=0.902	p=0.586	p=0.516	p=0.053	p=0.032	p=0.006	p=0.889	p=0.291	p=0.346	p=0.527	p=0.396	p<0.001	p=0.028		p<0.001	p=0.503	p=0.003	p=0.025	p=0.632	p=0.528	p=0.870	p=0.414		p=0.739
46	MILK PROTEIN	r= -0.24	r= -0.25	r= -0.18	r= -0.36	r= -0.25	r=0.09	r= -0.32	r= -0.28	r= -0.28	r= -0.24	r= -0.23	r= -0.22	r= -0.27	r= -0.27	r= -0.25	r= -0.26	r= -0.17	r= -0.12	MILK PROTEIN	r= -0.17	r= -0.23	r=0.00	r=0.11	r= -0.51	r= -0.44	r= -0.09	r=0.12	r= -0.51	r= -0.48	r= -0.23	r= -0.35	r= -0.24	r= -0.21	r= -0.44	r= -0.28	r=0.24	r=0.33	MILK PROTEIN	r= -0.06	r=0.14	r= -0.21	r= -0.16	r=0.08	r= -0.03	r= -0.32	r= -0.22	MILK PROTEIN	r= -0.42
		p=0.144	p=0.118	p=0.270	p=0.023	p=0.127	p=0.577	p=0.048	p=0.084	p=0.086	p=0.145	p=0.154	p=0.176	p=0.101	p=0.100	p=0.128	p=0.105	p=0.301	p=0.464		p=0.311	p=0.168	p=0.980	p=0.519	p<0.001	p=0.005	p=0.596	p=0.465	p<0.001	p=0.002	p=0.157	p=0.028	p=0.135	p=0.191	p=0.005	p=0.087	p=0.144	p=0.043		p=0.695	p=0.383	p=0.205	p=0.318	p=0.640	p=0.837	p=0.051	p=0.181		p=0.007
47	MILK FAT	r= -0.21	r= -0.24	r= -0.17	r= -0.32	r= -0.22	r=0.05	r= -0.38	r= -0.30	r= -0.26	r= -0.23	r= -0.23	r= -0.27	r= -0.24	r= -0.24	r= -0.21	r= -0.25	r= -0.12	r= -0.09	MILK FAT	r= -0.21	r= -0.24	r= -0.04	r=0.11	r= -0.53	r= -0.42	r= -0.11	r=0.09	r= -0.50	r= -0.47	r= -0.25	r= -0.33	r= -0.31	r= -0.27	r= -0.39	r= -0.25	r=0.18	r=0.27	MILK FAT	r= -0.11	r=0.14	r= -0.27	r= -0.13	r=0.07	r= -0.01	r= -0.34	r= -0.24	MILK FAT	r= -0.45
		p=0.201	p=0.140	p=0.287	p=0.044	p=0.177	p=0.741	p=0.016	p=0.068	p=0.105	p=0.162	p=0.166	p=0.100	p=0.138	p=0.139	p=0.199	p=0.121	p=0.452	p=0.585		p=0.191	p=0.145	p=0.810	p=0.503	p<0.001	p=0.008	p=0.487	p=0.592	p=0.001	p=0.003	p=0.131	p=0.039	p=0.058	p=0.095	p=0.013	p=0.119	p=0.275	p=0.090		p=0.495	p=0.400	p=0.100	p=0.431	p=0.682	p=0.930	p=0.036	p=0.145		p=0.004
48	BUTTER & GHEE	r=0.49	r=0.49	r=0.60	r=0.24	r=0.48	r= -0.34	r=0.11	r= -0.10	r=0.39	r=0.41	r=0.26	r=0.18	r=0.46	r=0.38	r=0.52	r=0.45	r=0.37	r=0.27	BUTTER & GHEE	r=0.02	r=0.34	r=0.36	r=0.34	r=0.03	r=0.15	r=0.01	r= -0.15	r= -0.06	r=0.01	r= -0.04	r=0.16	r=0.30	r=0.39	r=0.05	r=0.03	r= -0.23	r= -0.21	BUTTER & GHEE	r= -0.43	r= -0.19	r= -0.17	r=0.20	r= -0.23	r= -0.14	r=0.39	r=0.26	BUTTER & GHEE	r=0.46
		p=0.002	p=0.002	p<0.001	p=0.149	p=0.002	p=0.036	p=0.523	p=0.561	p=0.013	p=0.009	p=0.111	p=0.280	p=0.003	p=0.016	p<0.001	p=0.004	p=0.019	p=0.094		p=0.881	p=0.035	p=0.025	p=0.036	p=0.872	p=0.374	p=0.953	p=0.377	p=0.716	p=0.940	p=0.796	p=0.336	p=0.065	p=0.015	p=0.785	p=0.835	p=0.167	p=0.194		p=0.006	p=0.252	p=0.293	p=0.224	p=0.158	p=0.392	p=0.014	p=0.112		p=0.003
49	EDIBLE OFFALS	r=0.33	r=0.34	r=0.33	r=0.12	r=0.26	r=0.06	r= -0.01	r=0.07	r=0.09	r=0.20	r=0.00	r=0.21	r=0.23	r=0.18	r=0.21	r=0.27	r=0.28	r=0.16	EDIBLE OFFALS	r=0.05	r=0.11	r=0.27	r=0.36	r=0.06	r=0.19	r=0.06	r= -0.13	r= -0.04	r= -0.09	r= -0.06	r=0.07	r=0.16	r=0.08	r= -0.05	r=0.08	r=0.05	r= -0.02	EDIBLE OFFALS	r= -0.10	r= -0.03	r= -0.06	r=0.20	r= -0.11	r= -0.17	r=0.07	r=0.12	EDIBLE OFFALS	r=0.32
		p=0.037	p=0.037	p=0.038	p=0.467	p=0.117	p=0.719	p=0.954	p=0.685	p=0.597	p=0.232	p=0.994	p=0.202	p=0.153	p=0.278	p=0.200	p=0.091	p=0.088	p=0.344		p=0.782	p=0.521	p=0.093	p=0.026	p=0.711	p=0.240	p=0.726	p=0.441	p=0.801	p=0.584	p=0.732	p=0.670	p=0.325	p=0.615	p=0.770	p=0.621	p=0.771	p=0.883		p=0.556	p=0.849	p=0.737	p=0.218	p=0.514	p=0.311	p=0.672	p=0.470		p=0.048
50	FISH & SEAFOOD	r=0.55	r=0.53	r=0.55	r=0.10	r=0.39	r= -0.35	r= -0.07	r= -0.30	r=0.22	r=0.34	r=0.01	r=0.26	r=0.54	r=0.44	r=0.51	r=0.38	r=0.26	r=0.17	FISH & SEAFOOD	r= -0.23	r=0.16	r=0.22	r=0.21	r= -0.03	r=0.29	r= -0.16	r= -0.33	r= -0.07	r= -0.29	r= -0.37	r= -0.07	r=0.05	r=0.03	r=0.20	r=0.19	r= -0.32	r= -0.30	FISH & SEAFOOD	r= -0.45	r= -0.39	r= -0.44	r=0.16	r= -0.14	r=0.04	r=0.20	r=0.21	FISH & SEAFOOD	r=0.28
		p<0.001	p<0.001	p<0.001	p=0.548	p=0.014	p=0.029	p=0.683	p=0.067	p=0.178	p=0.035	p=0.965	p=0.104	p<0.001	p=0.005	p<0.001	p=0.018	p=0.110	p=0.295		p=0.159	p=0.317	p=0.169	p=0.206	p=0.853	p=0.069	p=0.332	p=0.038	p=0.682	p=0.076	p=0.022	p=0.687	p=0.761	p=0.846	p=0.223	p=0.235	p=0.050	p=0.066		p=0.004	p=0.014	p=0.005	p=0.321	p=0.383	p=0.817	p=0.228	p=0.204		p=0.089
51	FISH & SEAFOOD FAT	r=0.60	r=0.54	r=0.68	r=0.25	r=0.45	r= -0.35	r=0.00	r= -0.19	r=0.41	r=0.49	r=0.11	r=0.23	r=0.60	r=0.53	r=0.63	r=0.52	r=0.29	r=0.25	FISH & SEAFOOD FAT	r= -0.24	r=0.29	r=0.21	r=0.27	r=0.04	r=0.44	r= -0.21	r= -0.37	r= -0.08	r= -0.24	r= -0.26	r=0.09	r=0.12	r=0.14	r=0.26	r=0.31	r= -0.39	r= -0.39	FISH & SEAFOOD FAT	r= -0.53	r= -0.30	r= -0.46	r=0.24	r= -0.10	r=0.13	r=0.23	r=0.18	FISH & SEAFOOD FAT	r=0.41
		p<0.001	p<0.001	p<0.001	p=0.127	p=0.004	p=0.029	p=0.986	p=0.256	p=0.010	p=0.002	p=0.490	p=0.165	p<0.001	p<0.001	p<0.001	p<0.001	p=0.078	p=0.122		p=0.134	p=0.074	p=0.195	p=0.100	p=0.802	p=0.005	p=0.200	p=0.021	p=0.635	p=0.142	p=0.113	p=0.581	p=0.485	p=0.386	p=0.117	p=0.059	p=0.014	p=0.014		p<0.001	p=0.060	p=0.004	p=0.140	p=0.532	p=0.439	p=0.166	p=0.265		p=0.010
52	EGGS TOTAL	r=0.33	r=0.33	r=0.19	r=0.28	r=0.22	r= -0.02	r=0.05	r=0.24	r=0.23	r=0.29	r=0.13	r=0.30	r=0.23	r=0.24	r=0.21	r=0.26	r=0.27	r=0.31	EGGS TOTAL	r=0.45	r=0.37	r=0.43	r=0.15	r=0.54	r=0.51	r= -0.08	r= -0.42	r=0.29	r=0.15	r=0.39	r=0.37	r=0.47	r=0.40	r=0.29	r=0.19	r= -0.01	r= -0.13	EGGS TOTAL	r=0.04	r= -0.06	r=0.23	r=0.17	r= -0.42	r= -0.31	r=0.31	r=0.23	EGGS TOTAL	r=0.51
		p=0.040	p=0.041	p=0.242	p=0.083	p=0.169	p=0.915	p=0.756	p=0.147	p=0.154	p=0.075	p=0.436	p=0.068	p=0.163	p=0.145	p=0.202	p=0.109	p=0.092	p=0.054		p=0.004	p=0.021	p=0.007	p=0.365	p<0.001	p<0.001	p=0.648	p=0.008	p=0.074	p=0.368	p=0.014	p=0.020	p=0.003	p=0.012	p=0.072	p=0.236	p=0.930	p=0.418		p=0.800	p=0.731	p=0.168	p=0.309	p=0.009	p=0.056	p=0.055	p=0.158		p=0.001
53	LARD	r=0.33	r=0.33	r=0.13	r=0.57	r=0.27	r=0.02	r=0.02	r=0.18	r=0.26	r=0.28	r=0.12	r=0.17	r=0.27	r=0.35	r=0.15	r=0.22	r=0.15	r=0.17	LARD	r=0.60	r=0.60	r=0.32	r=0.16	r=0.66	r=0.51	r=0.02	r= -0.21	r=0.39	r=0.30	r=0.30	r=0.45	r=0.20	r=0.12	r=0.55	r=0.65	r= -0.13	r= -0.15	LARD	r=0.22	r=0.37	r=0.29	r=0.44	r= -0.02	r= -0.01	r=0.24	r=0.05	LARD	r=0.53
		p=0.038	p=0.038	p=0.444	p<0.001	p=0.092	p=0.913	p=0.900	p=0.280	p=0.114	p=0.088	p=0.473	p=0.299	p=0.091	p=0.031	p=0.376	p=0.180	p=0.351	p=0.312		p<0.001	p<0.001	p=0.049	p=0.336	p<0.001	p<0.001	p=0.884	p=0.189	p=0.013	p=0.068	p=0.060	p=0.004	p=0.215	p=0.458	p<0.001	p<0.001	p=0.424	p=0.357		p=0.183	p=0.022	p=0.073	p=0.005	p=0.889	p=0.969	p=0.145	p=0.781		p<0.001
54	HONEY	r=0.01	r= -0.08	r=0.04	r=0.06	r= -0.06	r= -0.28	r= -0.28	r= -0.37	r=0.14	r=0.11	r=0.19	r=0.02	r= -0.01	r= -0.02	r=0.06	r=0.01	r=0.13	r=0.23	HONEY	r= -0.08	r= -0.10	r= -0.09	r= -0.09	r= -0.18	r= -0.23	r=0.20	r=0.05	r=0.02	r= -0.03	r= -0.14	r=0.01	r= -0.13	r= -0.17	r=0.05	r= -0.11	r= -0.19	r= -0.17	HONEY	r= -0.30	r= -0.27	r= -0.24	r= -0.11	r= -0.21	r= -0.15	r=0.09	r= -0.02	HONEY	r= -0.10
		p=0.968	p=0.640	p=0.794	p=0.714	p=0.730	p=0.082	p=0.089	p=0.021	p=0.406	p=0.511	p=0.257	p=0.882	p=0.943	p=0.921	p=0.737	p=0.962	p=0.419	p=0.153		p=0.624	p=0.534	p=0.599	p=0.600	p=0.260	p=0.156	p=0.226	p=0.780	p=0.913	p=0.858	p=0.399	p=0.953	p=0.436	p=0.289	p=0.778	p=0.514	p=0.238	p=0.305		p=0.068	p=0.103	p=0.142	p=0.505	p=0.192	p=0.352	p=0.579	p=0.917		p=0.530
55	ANIMAL PROTEIN	r=0.84	r=0.77	r=0.75	r=0.38	r=0.66	r= -0.50	r= -0.20	r= -0.29	r=0.52	r=0.62	r=0.14	r=0.31	r=0.72	r=0.66	r=0.71	r=0.62	r=0.48	r=0.48	ANIMAL PROTEIN	r= -0.16	r=0.47	r=0.41	r=0.51	r=0.15	r=0.40	r= -0.07	r= -0.38	r=0.03	r= -0.14	r= -0.29	r=0.20	r=0.18	r=0.16	r=0.24	r=0.36	r= -0.54	r= -0.50	ANIMAL PROTEIN	r= -0.65	r= -0.18	r= -0.42	r=0.46	r= -0.23	r= -0.05	r=0.35	r=0.22	ANIMAL PROTEIN	r=0.53
		p<0.001	p<0.001	p<0.001	p=0.016	p<0.001	p=0.001	p=0.220	p=0.075	p<0.001	p<0.001	p=0.401	p=0.053	p<0.001	p<0.001	p<0.001	p<0.001	p=0.002	p=0.002		p=0.324	p=0.003	p=0.009	p<0.001	p=0.358	p=0.011	p=0.666	p=0.018	p=0.878	p=0.385	p=0.079	p=0.211	p=0.267	p=0.342	p=0.143	p=0.026	p<0.001	p=0.001		p<0.001	p=0.263	p=0.008	p=0.003	p=0.167	p=0.743	p=0.029	p=0.170		p<0.001
56	ANIMAL FAT	r=0.85	r=0.83	r=0.77	r=0.64	r=0.75	r= -0.47	r= -0.10	r= -0.15	r=0.67	r=0.71	r=0.26	r=0.34	r=0.77	r=0.75	r=0.71	r=0.67	r=0.49	r=0.46	ANIMAL FAT	r=0.07	r=0.73	r=0.49	r=0.61	r=0.32	r=0.51	r=0.00	r= -0.31	r=0.06	r=0.00	r= -0.09	r=0.44	r=0.20	r=0.20	r=0.29	r=0.51	r= -0.59	r= -0.54	ANIMAL FAT	r= -0.56	r=0.03	r= -0.26	r=0.66	r= -0.15	r= -0.06	r=0.41	r=0.17	ANIMAL FAT	r=0.69
		p<0.001	p<0.001	p<0.001	p<0.001	p<0.001	p=0.002	p=0.557	p=0.376	p<0.001	p<0.001	p=0.116	p=0.033	p<0.001	p<0.001	p<0.001	p<0.001	p=0.002	p=0.003		p=0.651	p<0.001	p=0.001	p<0.001	p=0.046	p<0.001	p=0.997	p=0.058	p=0.720	p=0.982	p=0.579	p=0.005	p=0.223	p=0.218	p=0.069	p=0.001	p<0.001	p<0.001		p<0.001	p=0.840	p=0.115	p<0.001	p=0.359	p=0.713	p=0.010	p=0.287		p<0.001
57	ANIMAL FAT & ANIMAL PROTEIN	r=0.89	r=0.84	r=0.80	r=0.55	r=0.75	r= -0.51	r= -0.15	r= -0.22	r=0.63	r=0.70	r=0.22	r=0.35	r=0.79	r=0.75	r=0.74	r=0.68	r=0.51	r=0.49	ANIMAL FAT & ANIMAL PROTEIN	r= -0.03	r=0.65	r=0.48	r=0.59	r=0.26	r=0.48	r= -0.03	r= -0.35	r=0.05	r= -0.06	r= -0.18	r=0.36	r=0.20	r=0.19	r=0.28	r=0.46	r= -0.60	r= -0.55	ANIMAL FAT & ANIMAL PROTEIN	r= -0.63	r= -0.06	r= -0.34	r=0.60	r= -0.19	r= -0.06	r=0.40	r=0.21	ANIMAL FAT & ANIMAL PROTEIN	r=0.65
		p<0.001	p<0.001	p<0.001	p<0.001	p<0.001	p<0.001	p=0.367	p=0.185	p<0.001	p<0.001	p=0.188	p=0.031	p<0.001	p<0.001	p<0.001	p<0.001	p=0.001	p=0.002		p=0.864	p<0.001	p=0.002	p<0.001	p=0.110	p=0.002	p=0.847	p=0.028	p=0.777	p=0.707	p=0.264	p=0.026	p=0.219	p=0.244	p=0.080	p=0.003	p<0.001	p<0.001		p<0.001	p=0.704	p=0.033	p<0.001	p=0.242	p=0.713	p=0.011	p=0.209		p<0.001
58	TOTAL PROTEIN	r=0.69	r=0.61	r=0.55	r=0.18	r=0.48	r= -0.42	r= -0.27	r= -0.26	r=0.29	r=0.40	r=0.03	r=0.26	r=0.54	r=0.45	r=0.57	r=0.48	r=0.35	r=0.35	TOTAL PROTEIN	r= -0.22	r=0.30	r=0.26	r=0.39	r= -0.06	r=0.16	r= -0.07	r= -0.29	r= -0.03	r= -0.24	r= -0.32	r=0.06	r=0.10	r=0.07	r=0.17	r=0.24	r= -0.42	r= -0.37	TOTAL PROTEIN	r= -0.55	r= -0.12	r= -0.38	r=0.29	r= -0.18	r= -0.04	r=0.26	r=0.15	TOTAL PROTEIN	r=0.30
		p<0.001	p<0.001	p<0.001	p=0.278	p=0.002	p=0.007	p=0.100	p=0.113	p=0.076	p=0.013	p=0.866	p=0.112	p<0.001	p=0.004	p<0.001	p=0.002	p=0.030	p=0.031		p=0.180	p=0.064	p=0.108	p=0.013	p=0.716	p=0.337	p=0.659	p=0.072	p=0.878	p=0.145	p=0.050	p=0.726	p=0.555	p=0.688	p=0.295	p=0.138	p=0.008	p=0.019		p<0.001	p=0.476	p=0.018	p=0.070	p=0.278	p=0.802	p=0.105	p=0.349		p=0.064
59	TOTAL FAT	r=0.80	r=0.73	r=0.64	r=0.56	r=0.69	r= -0.60	r= -0.16	r= -0.23	r=0.56	r=0.59	r=0.37	r=0.39	r=0.72	r=0.69	r=0.69	r=0.66	r=0.54	r=0.52	TOTAL FAT	r= -0.03	r=0.54	r=0.34	r=0.47	r=0.31	r=0.41	r=0.17	r= -0.20	r=0.12	r=0.00	r= -0.18	r=0.32	r=0.10	r=0.04	r=0.43	r=0.38	r= -0.66	r= -0.59	TOTAL FAT	r= -0.51	r= -0.01	r= -0.23	r=0.49	r= -0.18	r= -0.14	r=0.46	r=0.15	TOTAL FAT	r=0.58
		p<0.001	p<0.001	p<0.001	p<0.001	p<0.001	p<0.001	p=0.325	p=0.166	p<0.001	p<0.001	p=0.020	p=0.015	p<0.001	p<0.001	p<0.001	p<0.001	p<0.001	p<0.001		p=0.859	p<0.001	p=0.036	p=0.002	p=0.052	p=0.009	p=0.302	p=0.214	p=0.479	p=0.997	p=0.281	p=0.050	p=0.535	p=0.823	p=0.006	p=0.017	p<0.001	p<0.001		p<0.001	p=0.936	p=0.163	p=0.002	p=0.275	p=0.410	p=0.003	p=0.363		p<0.001
60	TOTAL FAT & TOTAL PROTEIN	r=0.83	r=0.75	r=0.66	r=0.47	r=0.67	r= -0.59	r= -0.21	r= -0.26	r=0.51	r=0.57	r=0.28	r=0.37	r=0.71	r=0.66	r=0.70	r=0.65	r=0.52	r=0.50	TOTAL FAT & TOTAL PROTEIN	r= -0.10	r=0.50	r=0.34	r=0.48	r=0.21	r=0.36	r=0.10	r= -0.25	r=0.08	r= -0.08	r= -0.24	r=0.25	r=0.11	r=0.05	r=0.38	r=0.36	r= -0.63	r= -0.57	TOTAL FAT & TOTAL PROTEIN	r= -0.57	r= -0.05	r= -0.30	r=0.46	r= -0.19	r= -0.11	r=0.43	r=0.16	TOTAL FAT & TOTAL PROTEIN	r=0.53
		p<0.001	p<0.001	p<0.001	p=0.002	p<0.001	p<0.001	p=0.196	p=0.116	p<0.001	p<0.001	p=0.082	p=0.019	p<0.001	p<0.001	p<0.001	p<0.001	p<0.001	p=0.001		p=0.555	p=0.001	p=0.035	p=0.002	p=0.201	p=0.025	p=0.547	p=0.124	p=0.641	p=0.621	p=0.142	p=0.120	p=0.509	p=0.762	p=0.017	p=0.023	p<0.001	p<0.001		p<0.001	p=0.760	p=0.065	p=0.003	p=0.238	p=0.489	p=0.006	p=0.320		p<0.001
61	% CA energy	r= -0.79	r= -0.72	r= -0.65	r= -0.56	r= -0.71	r=0.61	r=0.16	r=0.27	r= -0.58	r= -0.60	r= -0.31	r= -0.30	r= -0.71	r= -0.68	r= -0.68	r= -0.61	r= -0.55	r= -0.53	% CA energy	r=0.11	r= -0.52	r= -0.26	r= -0.42	r= -0.30	r= -0.45	r= -0.10	r=0.27	r= -0.13	r= -0.03	r=0.21	r= -0.30	r= -0.06	r= -0.00	r= -0.44	r= -0.38	r=0.67	r=0.60	% CA energy	r=0.56	r=0.04	r=0.27	r= -0.51	r=0.11	r=0.04	r= -0.38	r= -0.13	% CA energy	r= -0.55
	[% energy from carbohydrates and alcohol]	p<0.001	p<0.001	p<0.001	p<0.001	p<0.001	p<0.001	p=0.325	p=0.094	p<0.001	p<0.001	p=0.057	p=0.065	p<0.001	p<0.001	p<0.001	p<0.001	p<0.001	p<0.001	[% energy from carbohydrates and alcohol]	p=0.494	p<0.001	p=0.108	p=0.007	p=0.065	p=0.004	p=0.540	p=0.099	p=0.436	p=0.852	p=0.195	p=0.062	p=0.727	p=0.978	p=0.005	p=0.016	p<0.001	p<0.001	[% energy from carbohydrates and alcohol]	p<0.001	p=0.816	p=0.100	p<0.001	p=0.524	p=0.825	p=0.018	p=0.430	[% energy from carbohydrates and alcohol]	p<0.001
62	% PC CARB energy	r= -0.82	r= -0.76	r= -0.68	r= -0.61	r= -0.76	r=0.60	r=0.08	r=0.23	r= -0.62	r= -0.66	r= -0.30	r= -0.35	r= -0.72	r= -0.72	r= -0.66	r= -0.58	r= -0.56	r= -0.54	% PC CARB energy	r=0.11	r= -0.56	r= -0.36	r= -0.48	r= -0.38	r= -0.53	r=0.02	r=0.37	r= -0.16	r= -0.06	r=0.15	r= -0.32	r= -0.11	r= -0.08	r= -0.45	r= -0.48	r=0.67	r=0.59	% PC CARB energy	r=0.59	r=0.07	r=0.28	r= -0.55	r=0.12	r=0.07	r= -0.35	r= -0.15	% PC CARB energy	r= -0.60
	[% energy from potato and cereal carbohydrates]	p<0.001	p<0.001	p<0.001	p<0.001	p<0.001	p<0.001	p=0.615	p=0.164	p<0.001	p<0.001	p=0.063	p=0.029	p<0.001	p<0.001	p<0.001	p<0.001	p<0.001	p<0.001	[% energy from potato and cereal carbohydrates]	p=0.507	p<0.001	p=0.024	p=0.002	p=0.018	p<0.001	p=0.918	p=0.022	p=0.334	p=0.739	p=0.348	p=0.048	p=0.491	p=0.646	p=0.004	p=0.002	p<0.001	p<0.001	[% energy from potato and cereal carbohydrates]	p<0.001	p=0.681	p=0.084	p<0.001	p=0.465	p=0.693	p=0.027	p=0.352	[% energy from potato and cereal carbohydrates]	p<0.001
63	% Plant food energy (excl. Alc. beverages)	r= -0.82	r= -0.82	r= -0.79	r= -0.61	r= -0.70	r=0.36	r=0.08	r=0.15	r= -0.69	r= -0.71	r= -0.16	r= -0.31	r= -0.77	r= -0.76	r= -0.66	r= -0.61	r= -0.47	r= -0.46	% Plant food energy (excl. Alc. beverages)	r= -0.08	r= -0.70	r= -0.55	r= -0.60	r= -0.38	r= -0.54	r=0.04	r=0.32	r= -0.12	r= -0.08	r=0.08	r= -0.44	r= -0.30	r= -0.31	r= -0.17	r= -0.49	r=0.54	r=0.49	% Plant food energy (excl. Alc. beverages)	r=0.56	r=0.06	r=0.29	r= -0.65	r=0.15	r=0.03	r= -0.33	r= -0.20	% Plant food energy (excl. Alc. beverages)	r= -0.70
		p<0.001	p<0.001	p<0.001	p<0.001	p<0.001	p=0.025	p=0.623	p=0.363	p<0.001	p<0.001	p=0.320	p=0.053	p<0.001	p<0.001	p<0.001	p<0.001	p=0.003	p=0.003		p=0.635	p<0.001	p<0.001	p<0.001	p=0.017	p<0.001	p=0.807	p=0.046	p=0.483	p=0.629	p=0.620	p=0.005	p=0.064	p=0.055	p=0.293	p=0.002	p<0.001	p=0.001		p<0.001	p=0.702	p=0.071	p<0.001	p=0.369	p=0.877	p=0.042	p=0.232		p<0.001
64	TOTAL ENERGY	r=0.69	r=0.62	r=0.51	r=0.32	r=0.48	r= -0.42	r= -0.17	r= -0.10	r=0.36	r=0.43	r=0.25	r=0.41	r=0.55	r=0.51	r=0.56	r=0.57	r=0.42	r=0.40	TOTAL ENERGY	r=0.02	r=0.39	r=0.38	r=0.45	r=0.15	r=0.21	r=0.08	r= -0.19	r=0.06	r= -0.11	r= -0.15	r=0.19	r=0.18	r=0.12	r=0.28	r=0.29	r= -0.43	r= -0.41	TOTAL ENERGY	r= -0.39	r= -0.03	r= -0.20	r=0.31	r= -0.25	r= -0.20	r=0.41	r=0.16	TOTAL ENERGY	r=0.44
		p<0.001	p<0.001	p<0.001	p=0.044	p=0.002	p=0.008	p=0.298	p=0.559	p=0.026	p=0.006	p=0.118	p=0.010	p<0.001	p=0.001	p<0.001	p<0.001	p=0.007	p=0.013		p=0.922	p=0.014	p=0.017	p=0.004	p=0.358	p=0.193	p=0.644	p=0.236	p=0.727	p=0.510	p=0.365	p=0.252	p=0.286	p=0.462	p=0.083	p=0.078	p=0.006	p=0.009		p=0.014	p=0.847	p=0.234	p=0.059	p=0.122	p=0.232	p=0.010	p=0.330		p=0.005
65	VEGETABLES & CEREALS	r= -0.54	r= -0.58	r= -0.66	r= -0.52	r= -0.48	r=0.14	r= -0.14	r= -0.04	r= -0.67	r= -0.66	r= -0.20	r= -0.14	r= -0.60	r= -0.62	r= -0.53	r= -0.49	r= -0.34	r= -0.30	VEGETABLES & CEREALS	r= -0.09	r= -0.50	r= -0.58	r= -0.49	r= -0.49	r= -0.63	r=0.16	r=0.30	r= -0.11	r= -0.25	r= -0.05	r= -0.43	r= -0.41	r= -0.48	r=0.02	r= -0.32	r=0.34	r=0.36	VEGETABLES & CEREALS	r=0.41	r=0.23	r=0.20	r= -0.51	r=0.19	r=0.03	r= -0.27	r= -0.25	VEGETABLES & CEREALS	r= -0.64
		p<0.001	p<0.001	p<0.001	p<0.001	p=0.002	p=0.387	p=0.408	p=0.793	p<0.001	p<0.001	p=0.220	p=0.410	p<0.001	p<0.001	p<0.001	p=0.002	p=0.037	p=0.067		p=0.584	p=0.001	p<0.001	p=0.002	p=0.002	p<0.001	p=0.343	p=0.063	p=0.488	p=0.124	p=0.743	p=0.007	p=0.010	p=0.002	p=0.903	p=0.047	p=0.033	p=0.025		p=0.009	p=0.167	p=0.214	p<0.001	p=0.248	p=0.847	p=0.102	p=0.118		p<0.001
66	MILK & VEGETABLES	r= -0.44	r= -0.47	r= -0.53	r= -0.55	r= -0.37	r=0.07	r= -0.32	r= -0.27	r= -0.58	r= -0.56	r= -0.19	r= -0.11	r= -0.49	r= -0.51	r= -0.47	r= -0.48	r= -0.24	r= -0.17	MILK & VEGETABLES	r= -0.21	r= -0.42	r= -0.35	r= -0.20	r= -0.62	r= -0.68	r=0.04	r=0.22	r= -0.41	r= -0.51	r= -0.28	r= -0.55	r= -0.50	r= -0.54	r= -0.20	r= -0.35	r=0.25	r=0.35	MILK & VEGETABLES	r=0.20	r=0.29	r=0.03	r= -0.36	r=0.25	r=0.05	r= -0.41	r= -0.38	MILK & VEGETABLES	r= -0.67
		p=0.005	p=0.003	p<0.001	p<0.001	p=0.020	p=0.658	p=0.044	p=0.102	p<0.001	p<0.001	p=0.250	p=0.500	p=0.001	p<0.001	p=0.003	p=0.002	p=0.146	p=0.290		p=0.205	p=0.007	p=0.028	p=0.217	p<0.001	p<0.001	p=0.811	p=0.180	p=0.010	p=0.001	p=0.082	p<0.001	p=0.001	p<0.001	p=0.223	p=0.031	p=0.119	p=0.029		p=0.211	p=0.070	p=0.847	p=0.026	p=0.130	p=0.777	p=0.009	p=0.016		p<0.001
67	MILK & VEGETABLES & CEREALS	r= -0.57	r= -0.59	r= -0.62	r= -0.60	r= -0.51	r=0.23	r= -0.25	r= -0.14	r= -0.66	r= -0.65	r= -0.25	r= -0.18	r= -0.60	r= -0.62	r= -0.55	r= -0.53	r= -0.35	r= -0.30	MILK & VEGETABLES & CEREALS	r= -0.14	r= -0.49	r= -0.43	r= -0.31	r= -0.62	r= -0.71	r=0.08	r=0.31	r= -0.36	r= -0.43	r= -0.17	r= -0.51	r= -0.44	r= -0.48	r= -0.25	r= -0.39	r=0.38	r=0.44	MILK & VEGETABLES & CEREALS	r=0.33	r=0.28	r=0.10	r= -0.45	r=0.24	r=0.05	r= -0.41	r= -0.34	MILK & VEGETABLES & CEREALS	r= -0.71
		p<0.001	p<0.001	p<0.001	p<0.001	p<0.001	p=0.165	p=0.123	p=0.400	p<0.001	p<0.001	p=0.128	p=0.262	p<0.001	p<0.001	p<0.001	p<0.001	p=0.027	p=0.068		p=0.401	p=0.001	p=0.006	p=0.051	p<0.001	p<0.001	p=0.638	p=0.052	p=0.023	p=0.006	p=0.312	p=0.001	p=0.005	p=0.002	p=0.117	p=0.015	p=0.016	p=0.005		p=0.039	p=0.088	p=0.544	p=0.004	p=0.147	p=0.766	p=0.010	p=0.032		p<0.001
68	PROTEIN INDEX	r=0.49	r=0.44	r=0.69	r=0.30	r=0.48	r= -0.38	r= -0.11	r= -0.33	r=0.59	r=0.65	r=0.14	r=0.12	r=0.53	r=0.49	r=0.49	r=0.40	r=0.23	r=0.37	PROTEIN INDEX	r= -0.20	r=0.38	r=0.39	r=0.45	r=0.04	r=0.29	r= -0.13	r= -0.23	r= -0.11	r= -0.14	r= -0.24	r=0.13	r=0.14	r=0.22	r= -0.10	r=0.15	r= -0.39	r= -0.35	PROTEIN INDEX	r= -0.60	r= -0.20	r= -0.39	r=0.37	r= -0.16	r= -0.02	r=0.16	r=0.06	PROTEIN INDEX	r=0.40
	[dairy protein : wheat protein ratio]	p=0.002	p=0.005	p<0.001	p=0.065	p=0.002	p=0.018	p=0.509	p=0.042	p<0.001	p<0.001	p=0.384	p=0.468	p<0.001	p=0.001	p=0.002	p=0.011	p=0.156	p=0.021	[dairy protein : wheat protein ratio]	p=0.219	p=0.017	p=0.014	p=0.004	p=0.823	p=0.073	p=0.437	p=0.150	p=0.498	p=0.381	p=0.140	p=0.436	p=0.400	p=0.181	p=0.562	p=0.354	p=0.014	p=0.028	[dairy protein : wheat protein ratio]	p<0.001	p=0.231	p=0.014	p=0.019	p=0.324	p=0.902	p=0.338	p=0.697	[dairy protein : wheat protein ratio]	p=0.011
69	Smoking - Men (1990 -2009)	r= -0.58		r= -0.69	r= -0.60					r= -0.73		r= -0.19		r= -0.78		r= -0.68		r= -0.27		Smoking - Men (1990 -2009)	r=0.09		r= -0.18		r= -0.45		r= -0.13		r= -0.21		r=0.07		r= -0.02		r= -0.31		r=0.73		Smoking - Men (1990 -2009)	r=0.49		r=0.41		r=0.04		r= -0.26		Smoking - Men (1990 -2009)	r= -0.57
		p<0.001		p<0.001	p<0.001					p<0.001		p=0.254		p<0.001		p<0.001		p=0.093			p=0.578		p=0.266		p=0.004		p=0.436		p=0.201		p=0.652		p=0.922		p=0.057		p<0.001			p=0.002		p=0.010		p=0.820		p=0.117			p<0.001
70	Smoking - Women (1990 -2009)		r=0.27			r=0.38	r= -0.29	r=0.06	r=0.08		r=0.36		r=0.12		r=0.22		r=0.18		r= -0.04	Smoking - Women (1990 -2009)		r=0.41		r=0.35		r=0.21		r= -0.13		r=0.24		r=0.17		r=0.02		r=0.38		r= -0.38	Smoking - Women (1990 -2009)		r=0.29		r=0.55		r=0.16		r= -0.32	Smoking - Women (1990 -2009)
			p=0.094			p=0.017	p=0.078	p=0.703	p=0.611		p=0.023		p=0.456		p=0.184		p=0.267		p=0.824			p=0.009		p=0.027		p=0.195		p=0.442		p=0.141		p=0.313		p=0.910		p=0.016		p=0.016			p=0.068		p<0.001		p=0.335		p=0.049
71	BMI (1990 -2008) - Men	r=0.47		r=0.25	r=0.38					r=0.26		r=0.03		r=0.27		r=0.28		r=0.39		BMI (1990 -2008) - Men	r= -0.11		r=0.10		r=0.37		r= -0.09		r=0.41		r=0.08		r=0.31		r=0.39		r= -0.33		BMI (1990 -2008) - Men	r= -0.27		r= -0.04		r=0.10		r=0.18		BMI (1990 -2008) - Men	r=0.32
		p=0.003		p=0.120	p=0.018					p=0.106		p=0.836		p=0.097		p=0.081		p=0.014			p=0.497		p=0.546		p=0.021		p=0.583		p=0.010		p=0.620		p=0.054		p=0.013		p=0.043			p=0.099		p=0.814		p=0.537		p=0.274			p=0.048
72	BMI (1990 -2008) - Women		r= -0.21			r= -0.33	r=0.23	r=0.21	r=0.23		r= -0.33		r= -0.06		r= -0.22		r= -0.27		r= -0.24	BMI (1990 -2008) - Women		r= -0.26		r= -0.10		r= -0.06		r=0.10		r=0.11		r=0.03		r=0.28		r= -0.22		r=0.29	BMI (1990 -2008) - Women		r= -0.08		r= -0.32		r= -0.28		r=0.06	BMI (1990 -2008) - Women
			p=0.200			p=0.039	p=0.150	p=0.204	p=0.155		p=0.042		p=0.704		p=0.184		p=0.092		p=0.140			p=0.116		p=0.549		p=0.694		p=0.548		p=0.500		p=0.843		p=0.083		p=0.179		p=0.078			p=0.626		p=0.046		p=0.080		p=0.713
73	Raised cholesterol - Men (%)		r=0.94	r=0.76	r=0.61					r=0.59		r=0.20		r=0.78		r=0.76		r=0.58		Raised cholesterol - Men (%)	r= -0.09		r=0.50		r=0.36		r= -0.10		r=0.10		r= -0.16		r=0.27		r=0.39		r= -0.58		Raised cholesterol - Men (%)	r= -0.63		r= -0.36		r= -0.17		r=0.43		Raised cholesterol - Men (%)	r=0.65
			p<0.001	p<0.000	p<0.000					p<0.000		p=0.231		p<0.000		p<0.000		p<0.000			p=0.576		p=0.001		p=0.025		p=0.537		p=0.564		p=0.327		p=0.098		p=0.015		p<0.001			p<0.001		p=0.025		p=0.299		p=0.006			p<0.001
74	Raised cholesterol - Women (%)	r=0.94				r=0.76	r= -0.43	r=0.05	r=0.04		r=0.63		r=0.40		r=0.76		r=0.71		r=0.51	Raised cholesterol - Women (%)		r=0.54		r=0.61		r=0.55		r= -0.35		r=0.02		r=0.41		r=0.35		r=0.45		r= -0.43	Raised cholesterol - Women (%)		r= -0.10		r=0.51		r= -0.23		r=0.36	Raised cholesterol - Women (%)
		p<0.001				p<0.000	p=0.007	p=0.744	p=0.803		p<0.000		p=0.012		p<0.000		p<0.000		p<0.001			p<0.001		p<0.001		p<0.001		p=0.027		p=0.895		p=0.010		p=0.029		p=0.004		p=0.006			p=0.548		p<0.001		p=0.156		p=0.022
75	Health expenditure per capita (2012)	r=0.80	r=0.71	r=0.77	r=0.68	r=0.74	r= -0.60	r= -0.01	r= -0.29	r=0.77	r=0.81	r=0.27	r=0.35	r=0.78	r=0.80	r=0.73	r=0.73	r=0.39	r=0.44	Health expenditure per capita (2012)	r= -0.15	r=0.62	r=0.38	r=0.61	r=0.31	r=0.54	r=0.08	r= -0.17	r=0.03	r= -0.05	r= -0.23	r=0.35	r=0.05	r=0.06	r=0.28	r=0.45	r= -0.72	r= -0.65	Health expenditure per capita (2012)	r= -0.70	r= -0.06	r= -0.47	r=0.56	r= -0.16	r= -0.12	r=0.39	r=0.12	Health expenditure per capita (2012)	r=0.58
		p<0.001	p<0.001	p<0.001	p<0.001	p<0.001	p<0.001	p=0.948	p=0.070	p<0.001	p<0.001	p=0.094	p=0.031	p<0.001	p<0.001	p<0.001	p<0.001	p=0.013	p=0.005		p=0.363	p<0.001	p=0.016	p<0.001	p=0.056	p<0.001	p=0.643	p=0.298	p=0.839	p=0.751	p=0.156	p=0.031	p=0.749	p=0.729	p=0.088	p=0.004	p<0.001	p<0.001		p<0.001	p=0.739	p=0.003	p<0.001	p=0.332	p=0.462	p=0.015	p=0.459		p<0.001
76	Health expenditure per capita (1995 -2011)	r=0.82	r=0.73	r=0.76	r=0.66	r=0.76	r= -0.65	r= -0.04	r= -0.34	r=0.73	r=0.77	r=0.24	r=0.36	r=0.78	r=0.78	r=0.72	r=0.71	r=0.40	r=0.42	Health expenditure per capita (1995 -2011)	r= -0.18	r=0.60	r=0.35	r=0.58	r=0.26	r=0.49	r=0.11	r= -0.14	r=0.01	r= -0.08	r= -0.28	r=0.32	r=0.02	r=0.02	r=0.28	r=0.44	r= -0.73	r= -0.66	Health expenditure per capita (1995 -2011)	r= -0.72	r= -0.08	r= -0.49	r=0.56	r= -0.15	r= -0.12	r=0.41	r=0.14	Health expenditure per capita (1995 -2011)	r=0.55
		p<0.001	p<0.001	p<0.001	p<0.001	p<0.001	p<0.001	p=0.815	p=0.032	p<0.001	p<0.001	p=0.137	p=0.025	p<0.001	p<0.001	p<0.001	p<0.001	p=0.012	p=0.007		p=0.262	p<0.001	p=0.028	p<0.001	p=0.114	p=0.001	p=0.495	p=0.382	p=0.959	p=0.618	p=0.090	p=0.050	p=0.888	p=0.927	p=0.086	p=0.005	p<0.001	p<0.001		p<0.001	p=0.639	p=0.002	p<0.001	p=0.354	p=0.462	p=0.009	p=0.380		p<0.001
77	GDP per capita (1995-2012)	r=0.83	r=0.75	r=0.74	r=0.61	r=0.72	r= -0.61	r=0.06	r=0.27	r=0.70	r=0.73	r=0.17	r=0.36	r=0.75	r=0.77	r=0.67	r=0.72	r=0.45	r=0.48	GDP per capita (1995-2012)	r=0.22	r=0.53	r=0.35	r=0.59	r=0.27	r=0.48	r=0.09	r=0.12	r=0.03	r=0.08	r=0.26	r=0.30	r=0.07	r=0.05	r=0.24	r=0.40	r= -0.70	r= -0.62	GDP per capita (1995-2012)	r= -0.72	r=0.10	r= -0.49	r= 0.51	r=0.14	r=0.14	r=0.43	r=0.20	GDP per capita (1995-2012)	r=0.53
		p<0.001	p<0.001	p<0.001	p<0.001	p<0.001	p=0.000	p=0.704	p=0.100	p<0.001	p<0.001	p=0.315	p=0.027	p<0.001	p<0.001	p<0.001	p<0.001	p=0.005	p=0.002		p=0.175	p<0.001	p=0.030	p<0.001	p=0.091	p=0.002	p=0.568	p=0.474	p=0.840	p=0.618	p=0.113	p=0.064	p=0.677	p=0.768	p=0.148	p=0.011	p<0.001	p<0.001		p<0.001	p=0.526	p=0.002	p<0.001	p=0.393	p=0.395	p=0.006	p=0.219		p<0.001
		r=0.70		r=0.61	r=0.59					r=0.58		r=0.22		r=0.67		r=0.64		r=0.32			r= -0.42		r=0.03		r=0.14		r=0.11		r=0.13		r= -0.36		r=0.17		r=0.41		r= -0.82			r= -0.69		r= -0.50		r=0.09		r=0.24			r=0.34
78	Life expectancy (Men, 2012)	p<0.001		p<0.001	p<0.001					p<0.001		p=0.176		p<0.001		p<0.001		p=0.051		Life expectancy (Men, 2012)	p=0.010		p=0.843		p=0.412		p=0.488		p=0.415		p=0.024		p=0.303		p=0.010		p<0.001		Life expectancy (Men, 2012)	p<0.001		p=0.001		p=0.597		p=0.143		Life expectancy (Men, 2012)	p=0.033
			r=0.67			r=0.70	r= -0.77	r=0.20	r= -0.35		r=0.61		r=0.31		r=0.69		r=0.65		r=0.45			r=0.46		r=0.43		r=0.29		r=0.18		r=0.06		r=0.20		r=0.04		r=0.40		r= -0.57			r=0.05		r=0.40		r=0.03		r=0.14
79	Life expectancy (Women, 2012)		p<0.001			p<0.001	p=0.000	p=0.234	p=0.028		p<0.001		p=0.058		p<0.001		p<0.001		p=0.004	Life expectancy (Women, 2012)		p=0.003		p=0.006		p=0.077		p=0.279		p=0.717		p=0.226		p=0.825		p=0.013		p<0.001	Life expectancy (Women, 2012)		p=0.741		p=0.013		p=0.873		p=0.393	Life expectancy (Women, 2012)
80	Correlation of cancer incidence between sexes	r=0.94								r=0.95		r=0.48		r=0.96		r=0.91		r=0.88		Correlation of cancer incidence between sexes	r=0.32		r=0.74		r=0.80		r=0.76		r=0.84		r=0.68		r=0.92		r=0.59		r=0.92		Correlation of cancer incidence between sexes	r=0.17		r= -0.03		r=0.78		r=0.86		Correlation of cancer incidence between sexes	r=0.80
		p<0.001								p<0.001		p=0.002		p<0.001		p<0.001		p<0.001			p=0.051		p<0.001		p<0.001		p<0.001		p<0.001		p<0.001		p<0.001		p<0.001		p<0.001			p=0.30		p=0.84		p<0.001		p<0.001			p<0.001
[truncated: 1 more columns]
